# Supplementary material for: Stereogenic-at-iron mesoionic carbene complex for enantioselective C–H amidation
Source: Chem Sci. 2024 Sep 10;15(38):15625–31. doi: 10.1039/d4sc03504f (PMC11385695; doi:10.1039/d4sc03504f)
Supplement: SC-015-D4SC03504F-s002 [file SC-015-D4SC03504F-s002.cif]

# Supplementary Information (SI) for Chemical Science.
# This journal is © The Royal Society of Chemistry 2024

####################################################################### 
# 
# This file contains crystal structure data downloaded from the 
# Cambridge Structural Database (CSD) hosted by the Cambridge 
# Crystallographic Data Centre (CCDC).
# 
# Full information about CCDC data access policies and citation 
# guidelines are available at http://www.ccdc.cam.ac.uk/access/V1 
# 
# Audit and citation data items may have been added by the CCDC. 
# Please retain this information to preserve the provenance of 
# this file and to allow appropriate attribution of the data. 
# 
#######################################################################

data_iND049
_database_code_depnum_ccdc_archive 'CCDC 2346495'
loop_
_audit_author_name
_audit_author_address
'Sergei Ivlev'
;Philipps University of Marburg
Germany
;
_audit_update_record             
;
2024-04-08 deposited with the CCDC.	2024-09-02 downloaded from the CCDC.
;

_audit_creation_method           SHELXL-2018/3
_shelx_SHELXL_version_number     2018/3
_chemical_name_systematic        ?
_chemical_name_common            ?
_chemical_formula_moiety         'C40 H40 F6 Fe N10, 2(F6 P)'
_chemical_formula_sum            'C40 H40 F18 Fe N10 P2'
_chemical_formula_weight         1120.61

loop_
_atom_type_symbol
_atom_type_description
_atom_type_scat_dispersion_real
_atom_type_scat_dispersion_imag
_atom_type_scat_source
C C 0.0033 0.0016 'International Tables Vol C Tables 4.2.6.8 and 6.1.1.4'
H H 0.0000 0.0000 'International Tables Vol C Tables 4.2.6.8 and 6.1.1.4'
N N 0.0061 0.0033 'International Tables Vol C Tables 4.2.6.8 and 6.1.1.4'
F F 0.0171 0.0103 'International Tables Vol C Tables 4.2.6.8 and 6.1.1.4'
P P 0.1023 0.0942 'International Tables Vol C Tables 4.2.6.8 and 6.1.1.4'
Fe Fe 0.3463 0.8444 'International Tables Vol C Tables 4.2.6.8 and 6.1.1.4'

_space_group_crystal_system      monoclinic
_space_group_IT_number           14
_space_group_name_H-M_alt        'P 21/c'
_space_group_name_Hall           '-P 2ybc'

_shelx_space_group_comment       
;
The symmetry employed for this shelxl refinement is uniquely defined
by the following loop, which should always be used as a source of
symmetry information in preference to the above space-group names.
They are only intended as comments.
;

loop_
_space_group_symop_operation_xyz
'x, y, z'
'-x, y+1/2, -z+1/2'
'-x, -y, -z'
'x, -y-1/2, z-1/2'

_cell_length_a                   12.6131(5)
_cell_length_b                   23.9374(9)
_cell_length_c                   16.1455(7)
_cell_angle_alpha                90
_cell_angle_beta                 109.5190(10)
_cell_angle_gamma                90
_cell_volume                     4594.6(3)
_cell_formula_units_Z            4
_cell_measurement_temperature    100
_cell_measurement_reflns_used    9967
_cell_measurement_theta_min      2.4147
_cell_measurement_theta_max      28.3004

_exptl_crystal_description       block
_exptl_crystal_colour            'dark red'
_exptl_crystal_density_method    'not measured'
_exptl_crystal_density_diffrn    1.620
_exptl_crystal_F_000             2272
_exptl_crystal_size_max          0.254
_exptl_crystal_size_mid          0.188
_exptl_crystal_size_min          0.141
_exptl_absorpt_coefficient_mu    0.515
_shelx_estimated_absorpt_T_min   0.880
_shelx_estimated_absorpt_T_max   0.931
_exptl_absorpt_correction_type   multi-scan
_exptl_absorpt_correction_T_min  0.8363
_exptl_absorpt_correction_T_max  0.9693
_exptl_absorpt_process_details   
;Krause, L., Herbst-Irmer, R., Sheldrick G.M. & Stalke D.,
 J. Appl. Cryst. 48 (2015) 3-10.
;

_diffrn_ambient_temperature      100
_diffrn_radiation_wavelength     0.71073
_diffrn_radiation_type           MoK\a
_diffrn_source                   'microfocus X-ray tube'
_diffrn_measurement_device_type  'Bruker D8 QUEST'
_diffrn_measurement_method       '\w and \f scans'
_diffrn_detector                 'PHOTON III C14'
_diffrn_source_voltage           50.0
_diffrn_source_current           1.00
_diffrn_source_power             0.050
_diffrn_radiation_collimation    '0.8 mm diameter'

_diffrn_reflns_number            104762
_diffrn_reflns_av_unetI/netI     0.0296
_diffrn_reflns_av_R_equivalents  0.0509
_diffrn_reflns_limit_h_min       -16
_diffrn_reflns_limit_h_max       16
_diffrn_reflns_limit_k_min       -31
_diffrn_reflns_limit_k_max       31
_diffrn_reflns_limit_l_min       -21
_diffrn_reflns_limit_l_max       21
_diffrn_reflns_theta_min         2.165
_diffrn_reflns_theta_max         28.313
_diffrn_reflns_theta_full        25.242
_diffrn_measured_fraction_theta_max 0.998
_diffrn_measured_fraction_theta_full 0.999
_diffrn_reflns_Laue_measured_fraction_max 0.998
_diffrn_reflns_Laue_measured_fraction_full 0.999
_diffrn_reflns_point_group_measured_fraction_max 0.998
_diffrn_reflns_point_group_measured_fraction_full 0.999
_reflns_number_total             11416
_reflns_number_gt                9444
_reflns_threshold_expression     'I > 2\s(I)'
_reflns_Friedel_coverage         0.000
_reflns_Friedel_fraction_max     .
_reflns_Friedel_fraction_full    .

_reflns_special_details          
;
 Reflections were merged by SHELXL according to the crystal
 class for the calculation of statistics and refinement.
 
 _reflns_Friedel_fraction is defined as the number of unique
 Friedel pairs measured divided by the number that would be
 possible theoretically, ignoring centric projections and
 systematic absences.
;

_computing_data_collection       'APEX3 v2019.11-0 (Bruker AXS, 2019)'
_computing_cell_refinement       'APEX3 v2019.11-0 (Bruker AXS, 2019)'
_computing_data_reduction        'SAINT V8.40B (Bruker AXS, 2019)'
_computing_structure_solution    'SHELXT 2018/2 (Sheldrick, 2018)'
_computing_structure_refinement  'SHELXL-2018/3 (Sheldrick, 2018)'
_computing_molecular_graphics    'Diamond v4.6.6 (Brandenburg, 2021)'
_computing_publication_material  'XCIF v2014/2 (Bruker AXS, 2014)'
_refine_ls_structure_factor_coef Fsqd
_refine_ls_matrix_type           full
_refine_ls_weighting_scheme      calc
_refine_ls_weighting_details     
'w=1/[\s^2^(Fo^2^)+(0.0270P)^2^+4.1846P] where P=(Fo^2^+2Fc^2^)/3'
_atom_sites_solution_primary     direct
_atom_sites_solution_secondary   difmap
_atom_sites_solution_hydrogens   geom
_refine_ls_hydrogen_treatment    constr
_refine_ls_extinction_method     none
_refine_ls_extinction_coef       .
_refine_ls_number_reflns         11416
_refine_ls_number_parameters     650
_refine_ls_number_restraints     0
_refine_ls_R_factor_all          0.0498
_refine_ls_R_factor_gt           0.0370
_refine_ls_wR_factor_ref         0.0842
_refine_ls_wR_factor_gt          0.0791
_refine_ls_goodness_of_fit_ref   1.026
_refine_ls_restrained_S_all      1.026
_refine_ls_shift/su_max          0.002
_refine_ls_shift/su_mean         0.000

loop_
_atom_site_label
_atom_site_type_symbol
_atom_site_fract_x
_atom_site_fract_y
_atom_site_fract_z
_atom_site_U_iso_or_equiv
_atom_site_adp_type
_atom_site_occupancy
_atom_site_site_symmetry_order
_atom_site_calc_flag
_atom_site_refinement_flags_posn
_atom_site_refinement_flags_adp
_atom_site_refinement_flags_occupancy
_atom_site_disorder_assembly
_atom_site_disorder_group
Fe1 Fe 0.21498(2) 0.62030(2) 0.67206(2) 0.01449(6) Uani 1 1 d . . . . .
P1 P 0.89727(4) 0.45417(2) 0.69026(3) 0.02307(10) Uani 1 1 d . . . . .
F1 F -0.15891(10) 0.74924(5) 0.52910(9) 0.0420(3) Uani 1 1 d . . . . .
N1 N 0.15871(12) 0.69874(6) 0.66234(9) 0.0161(3) Uani 1 1 d . . . . .
C1 C -0.09025(16) 0.79202(8) 0.56191(13) 0.0245(4) Uani 1 1 d . . . . .
P2 P 0.53092(4) 0.77837(2) 0.61793(3) 0.02099(10) Uani 1 1 d . . . . .
F2 F -0.13699(10) 0.82280(6) 0.60880(8) 0.0384(3) Uani 1 1 d . . . . .
N2 N 0.33440(11) 0.71157(6) 0.75785(9) 0.0160(3) Uani 1 1 d . . . . .
C2 C 0.02603(14) 0.77329(7) 0.61509(11) 0.0192(3) Uani 1 1 d . . . . .
F3 F -0.09005(10) 0.82367(5) 0.49355(8) 0.0367(3) Uani 1 1 d . . . . .
N3 N 0.42389(12) 0.74015(6) 0.80890(9) 0.0184(3) Uani 1 1 d . . . . .
C3 C 0.10402(15) 0.81191(7) 0.66442(12) 0.0221(4) Uani 1 1 d . . . . .
H3 H 0.084402 0.850187 0.664981 0.027 Uiso 1 1 calc R U . . .
F4 F 0.48938(13) 0.46719(6) 0.58922(10) 0.0492(4) Uani 1 1 d . . . . .
N4 N 0.49916(12) 0.70021(6) 0.83481(9) 0.0176(3) Uani 1 1 d . . . . .
C4 C 0.21069(15) 0.79346(7) 0.71264(12) 0.0203(4) Uani 1 1 d . . . . .
H4 H 0.266929 0.818634 0.746158 0.024 Uiso 1 1 calc R U . . .
F5 F 0.53770(10) 0.40590(6) 0.69116(9) 0.0410(3) Uani 1 1 d . . . . .
N5 N 0.27744(11) 0.54293(6) 0.69733(9) 0.0169(3) Uani 1 1 d . . . . .
C5 C 0.23238(14) 0.73700(7) 0.71021(11) 0.0162(3) Uani 1 1 d . . . . .
F6 F 0.38833(11) 0.39415(6) 0.58114(10) 0.0500(4) Uani 1 1 d . . . . .
N6 N 0.18812(12) 0.54855(6) 0.79727(9) 0.0169(3) Uani 1 1 d . . . . .
C6 C 0.05607(14) 0.71770(7) 0.61488(11) 0.0186(3) Uani 1 1 d . . . . .
H6 H 0.002175 0.692009 0.579922 0.022 Uiso 1 1 calc R U . . .
F7 F 0.98991(10) 0.49143(6) 0.66753(9) 0.0436(3) Uani 1 1 d . . . . .
N7 N 0.14603(13) 0.53015(6) 0.85803(10) 0.0203(3) Uani 1 1 d . . . . .
C7 C 0.34832(14) 0.65512(7) 0.75059(11) 0.0163(3) Uani 1 1 d . . . . .
F8 F 0.99551(10) 0.42099(5) 0.76089(8) 0.0349(3) Uani 1 1 d . . . . .
N8 N 0.08681(12) 0.57387(6) 0.86645(10) 0.0194(3) Uani 1 1 d . . . . .
C8 C 0.46013(14) 0.64823(7) 0.80266(11) 0.0169(3) Uani 1 1 d . . . . .
F9 F 0.89927(11) 0.41072(7) 0.61660(9) 0.0533(4) Uani 1 1 d . . . . .
N9 N 0.07509(12) 0.59266(6) 0.58525(10) 0.0174(3) Uani 1 1 d . . . . .
C9 C 0.61293(15) 0.71443(8) 0.89271(12) 0.0231(4) Uani 1 1 d . . . . .
H9A H 0.666819 0.707206 0.862106 0.035 Uiso 1 1 calc R U . . .
H9B H 0.632263 0.691537 0.946026 0.035 Uiso 1 1 calc R U . . .
H9C H 0.615708 0.754032 0.908670 0.035 Uiso 1 1 calc R U . . .
F10 F 0.79899(11) 0.48777(7) 0.61991(10) 0.0562(4) Uani 1 1 d . . . . .
N10 N 0.27224(12) 0.63242(6) 0.57423(10) 0.0180(3) Uani 1 1 d . . . . .
C10 C 0.53159(14) 0.59786(7) 0.82539(11) 0.0183(3) Uani 1 1 d . . . . .
F11 F 0.80462(10) 0.41759(5) 0.71333(8) 0.0322(3) Uani 1 1 d . . . . .
C11 C 0.58774(14) 0.57827(8) 0.76939(12) 0.0214(4) Uani 1 1 d . . . . .
F12 F 0.89613(11) 0.49808(6) 0.76425(10) 0.0474(4) Uani 1 1 d . . . . .
C12 C 0.65149(15) 0.52961(8) 0.79166(13) 0.0242(4) Uani 1 1 d . . . . .
H12 H 0.688292 0.515745 0.753255 0.029 Uiso 1 1 calc R U . . .
F13 F 0.60675(10) 0.72877(5) 0.60130(8) 0.0344(3) Uani 1 1 d . . . . .
C13 C 0.66238(16) 0.50089(8) 0.86890(13) 0.0269(4) Uani 1 1 d . . . . .
F14 F 0.46550(9) 0.78136(5) 0.51396(7) 0.0269(2) Uani 1 1 d . . . . .
C14 C 0.60874(17) 0.52206(8) 0.92460(13) 0.0276(4) Uani 1 1 d . . . . .
H14 H 0.618391 0.503633 0.978743 0.033 Uiso 1 1 calc R U . . .
F15 F 0.44078(9) 0.73371(5) 0.62713(7) 0.0290(2) Uani 1 1 d . . . . .
C15 C 0.54150(15) 0.56933(8) 0.90341(12) 0.0230(4) Uani 1 1 d . . . . .
F16 F 0.45518(10) 0.82797(5) 0.63343(8) 0.0351(3) Uani 1 1 d . . . . .
C16 C 0.57909(16) 0.60898(9) 0.68590(13) 0.0277(4) Uani 1 1 d . . . . .
H16A H 0.608832 0.585422 0.649120 0.041 Uiso 1 1 calc R U . . .
H16B H 0.622721 0.643658 0.700341 0.041 Uiso 1 1 calc R U . . .
H16C H 0.500092 0.617841 0.653959 0.041 Uiso 1 1 calc R U . . .
F17 F 0.59673(10) 0.77470(6) 0.72128(7) 0.0364(3) Uani 1 1 d . . . . .
C17 C 0.72766(19) 0.44688(9) 0.89096(15) 0.0370(5) Uani 1 1 d . . . . .
H17A H 0.680941 0.416146 0.858180 0.056 Uiso 1 1 calc R U . . .
H17B H 0.748606 0.439628 0.954138 0.056 Uiso 1 1 calc R U . . .
H17C H 0.795811 0.449830 0.874874 0.056 Uiso 1 1 calc R U . . .
F18 F 0.62125(9) 0.82301(5) 0.60868(8) 0.0316(3) Uani 1 1 d . . . . .
C18 C 0.47751(19) 0.58888(9) 0.96208(13) 0.0309(4) Uani 1 1 d . . . . .
H18A H 0.484550 0.629517 0.969088 0.046 Uiso 1 1 calc R U . . .
H18B H 0.508465 0.570935 1.019726 0.046 Uiso 1 1 calc R U . . .
H18C H 0.397968 0.578864 0.935504 0.046 Uiso 1 1 calc R U . . .
C19 C 0.44974(16) 0.43276(8) 0.63649(14) 0.0278(4) Uani 1 1 d . . . . .
C20 C 0.38250(14) 0.46215(7) 0.68414(12) 0.0207(4) Uani 1 1 d . . . . .
C21 C 0.35790(15) 0.43528(8) 0.75156(12) 0.0232(4) Uani 1 1 d . . . . .
H21 H 0.386384 0.398932 0.769891 0.028 Uiso 1 1 calc R U . . .
C22 C 0.29109(15) 0.46236(7) 0.79171(12) 0.0215(4) Uani 1 1 d . . . . .
H22 H 0.271219 0.445204 0.837520 0.026 Uiso 1 1 calc R U . . .
C23 C 0.25455(14) 0.51552(7) 0.76213(11) 0.0175(3) Uani 1 1 d . . . . .
C24 C 0.34157(14) 0.51555(7) 0.65832(12) 0.0190(3) Uani 1 1 d . . . . .
H24 H 0.359214 0.533280 0.611911 0.023 Uiso 1 1 calc R U . . .
C25 C 0.15905(13) 0.60188(7) 0.76578(11) 0.0163(3) Uani 1 1 d . . . . .
C26 C 0.01897(17) 0.56955(8) 0.92410(13) 0.0270(4) Uani 1 1 d . . . . .
H26A H -0.060809 0.573544 0.889178 0.041 Uiso 1 1 calc R U . . .
H26B H 0.040756 0.599170 0.968495 0.041 Uiso 1 1 calc R U . . .
H26C H 0.031512 0.533038 0.953240 0.041 Uiso 1 1 calc R U . . .
C27 C 0.09161(14) 0.61830(7) 0.81442(11) 0.0172(3) Uani 1 1 d . . . . .
C28 C 0.03267(14) 0.67132(7) 0.81759(11) 0.0176(3) Uani 1 1 d . . . . .
C29 C -0.07630(14) 0.68018(7) 0.75910(12) 0.0197(3) Uani 1 1 d . . . . .
C30 C -0.13006(15) 0.73021(8) 0.76379(12) 0.0221(4) Uani 1 1 d . . . . .
H30 H -0.204363 0.736363 0.724762 0.027 Uiso 1 1 calc R U . . .
C31 C -0.07771(15) 0.77134(7) 0.82415(13) 0.0223(4) Uani 1 1 d . . . . .
C32 C 0.03075(15) 0.76186(7) 0.88105(12) 0.0223(4) Uani 1 1 d . . . . .
H32 H 0.067475 0.790118 0.921875 0.027 Uiso 1 1 calc R U . . .
C33 C 0.08714(15) 0.71199(7) 0.87982(12) 0.0193(3) Uani 1 1 d . . . . .
C34 C -0.13567(16) 0.63610(8) 0.69252(13) 0.0271(4) Uani 1 1 d . . . . .
H34A H -0.198742 0.653178 0.646285 0.041 Uiso 1 1 calc R U . . .
H34B H -0.163983 0.606628 0.721741 0.041 Uiso 1 1 calc R U . . .
H34C H -0.082724 0.619967 0.666442 0.041 Uiso 1 1 calc R U . . .
C35 C -0.13817(17) 0.82521(8) 0.82769(15) 0.0313(4) Uani 1 1 d . . . . .
H35A H -0.083242 0.855524 0.847305 0.047 Uiso 1 1 calc R U . . .
H35B H -0.179650 0.821187 0.868979 0.047 Uiso 1 1 calc R U . . .
H35C H -0.190905 0.833895 0.769083 0.047 Uiso 1 1 calc R U . . .
C36 C 0.20369(16) 0.70224(8) 0.94436(13) 0.0272(4) Uani 1 1 d . . . . .
H36A H 0.256578 0.696899 0.912290 0.041 Uiso 1 1 calc R U . . .
H36B H 0.203338 0.668842 0.979372 0.041 Uiso 1 1 calc R U . . .
H36C H 0.226830 0.734655 0.983338 0.041 Uiso 1 1 calc R U . . .
C37 C -0.00641(15) 0.57580(7) 0.53666(12) 0.0188(3) Uani 1 1 d . . . . .
C38 C -0.11199(15) 0.55420(8) 0.47608(13) 0.0249(4) Uani 1 1 d . . . . .
H38A H -0.170119 0.583107 0.464755 0.037 Uiso 1 1 calc R U . . .
H38B H -0.135220 0.521409 0.502095 0.037 Uiso 1 1 calc R U . . .
H38C H -0.101567 0.543553 0.420697 0.037 Uiso 1 1 calc R U . . .
C39 C 0.30782(15) 0.64256(7) 0.51971(12) 0.0198(3) Uani 1 1 d . . . . .
C40 C 0.35752(19) 0.65503(9) 0.45257(13) 0.0311(4) Uani 1 1 d . . . . .
H40A H 0.337572 0.625566 0.407854 0.047 Uiso 1 1 calc R U . . .
H40B H 0.439520 0.656938 0.479479 0.047 Uiso 1 1 calc R U . . .
H40C H 0.328975 0.690979 0.425084 0.047 Uiso 1 1 calc R U . . .

loop_
_atom_site_aniso_label
_atom_site_aniso_U_11
_atom_site_aniso_U_22
_atom_site_aniso_U_33
_atom_site_aniso_U_23
_atom_site_aniso_U_13
_atom_site_aniso_U_12
Fe1 0.01276(11) 0.01322(11) 0.01714(12) -0.00116(9) 0.00452(9) -0.00070(9)
P1 0.0214(2) 0.0213(2) 0.0260(2) 0.00314(19) 0.00721(19) -0.00153(18)
F1 0.0206(6) 0.0275(6) 0.0628(9) 0.0045(6) -0.0061(6) 0.0002(5)
N1 0.0154(7) 0.0160(7) 0.0175(7) -0.0004(5) 0.0065(6) -0.0011(5)
C1 0.0227(9) 0.0207(9) 0.0311(10) 0.0033(7) 0.0103(8) 0.0031(7)
P2 0.0180(2) 0.0239(2) 0.0203(2) 0.00081(18) 0.00533(18) -0.00247(18)
F2 0.0285(6) 0.0465(8) 0.0427(7) 0.0021(6) 0.0150(6) 0.0176(6)
N2 0.0140(7) 0.0169(7) 0.0171(7) -0.0017(5) 0.0050(5) -0.0027(5)
C2 0.0183(8) 0.0189(8) 0.0210(9) 0.0023(7) 0.0072(7) 0.0025(7)
F3 0.0307(6) 0.0429(7) 0.0363(7) 0.0198(6) 0.0109(5) 0.0115(5)
N3 0.0168(7) 0.0198(7) 0.0174(7) -0.0023(6) 0.0043(6) -0.0030(6)
C3 0.0258(9) 0.0150(8) 0.0259(9) -0.0002(7) 0.0092(8) 0.0027(7)
F4 0.0654(9) 0.0375(7) 0.0665(10) 0.0097(7) 0.0510(8) 0.0177(7)
N4 0.0161(7) 0.0186(7) 0.0170(7) -0.0013(6) 0.0041(6) -0.0025(6)
C4 0.0218(9) 0.0171(8) 0.0217(9) -0.0026(7) 0.0069(7) -0.0018(7)
F5 0.0316(7) 0.0474(8) 0.0450(8) 0.0009(6) 0.0140(6) 0.0216(6)
N5 0.0141(7) 0.0151(7) 0.0204(7) -0.0032(5) 0.0040(6) -0.0016(5)
C5 0.0155(8) 0.0174(8) 0.0169(8) -0.0006(6) 0.0072(6) -0.0004(6)
F6 0.0367(7) 0.0524(9) 0.0608(9) -0.0353(7) 0.0160(7) 0.0008(6)
N6 0.0178(7) 0.0138(7) 0.0197(7) -0.0001(5) 0.0071(6) -0.0001(5)
C6 0.0159(8) 0.0175(8) 0.0219(9) 0.0010(7) 0.0055(7) -0.0004(6)
F7 0.0282(6) 0.0549(9) 0.0477(8) 0.0218(7) 0.0125(6) -0.0073(6)
N7 0.0239(8) 0.0177(7) 0.0221(8) 0.0008(6) 0.0112(6) 0.0009(6)
C7 0.0170(8) 0.0162(8) 0.0176(8) -0.0007(6) 0.0085(7) -0.0010(6)
F8 0.0297(6) 0.0304(6) 0.0389(7) 0.0095(5) 0.0039(5) 0.0010(5)
N8 0.0206(7) 0.0182(7) 0.0211(7) -0.0004(6) 0.0094(6) 0.0013(6)
C8 0.0172(8) 0.0179(8) 0.0166(8) -0.0003(6) 0.0071(6) -0.0027(6)
F9 0.0375(7) 0.0790(11) 0.0445(8) -0.0338(8) 0.0150(6) -0.0103(7)
N9 0.0169(7) 0.0147(7) 0.0213(7) -0.0003(6) 0.0073(6) -0.0004(6)
C9 0.0167(8) 0.0254(9) 0.0230(9) -0.0014(7) 0.0007(7) -0.0041(7)
F10 0.0270(7) 0.0679(10) 0.0661(10) 0.0417(8) 0.0054(7) 0.0042(7)
N10 0.0163(7) 0.0154(7) 0.0205(7) -0.0023(6) 0.0039(6) -0.0006(5)
C10 0.0133(8) 0.0181(8) 0.0201(8) 0.0004(7) 0.0012(6) -0.0023(6)
F11 0.0307(6) 0.0308(6) 0.0353(7) 0.0013(5) 0.0114(5) -0.0117(5)
C11 0.0147(8) 0.0244(9) 0.0232(9) 0.0028(7) 0.0039(7) -0.0008(7)
F12 0.0365(7) 0.0346(7) 0.0762(10) -0.0273(7) 0.0255(7) -0.0093(6)
C12 0.0164(8) 0.0267(10) 0.0281(10) 0.0011(8) 0.0056(7) 0.0027(7)
F13 0.0327(6) 0.0341(7) 0.0390(7) 0.0063(5) 0.0156(5) 0.0103(5)
C13 0.0226(9) 0.0219(9) 0.0301(10) 0.0028(8) 0.0007(8) 0.0018(7)
F14 0.0245(6) 0.0318(6) 0.0213(5) 0.0032(4) 0.0032(4) -0.0049(5)
C14 0.0321(10) 0.0232(10) 0.0225(9) 0.0053(7) 0.0025(8) -0.0012(8)
F15 0.0297(6) 0.0305(6) 0.0287(6) -0.0006(5) 0.0124(5) -0.0095(5)
C15 0.0241(9) 0.0222(9) 0.0195(9) 0.0003(7) 0.0032(7) -0.0039(7)
F16 0.0326(6) 0.0290(6) 0.0463(7) -0.0084(5) 0.0166(6) 0.0014(5)
C16 0.0240(9) 0.0320(11) 0.0304(10) 0.0081(8) 0.0136(8) 0.0083(8)
F17 0.0286(6) 0.0576(8) 0.0206(6) 0.0024(5) 0.0050(5) -0.0080(6)
C17 0.0373(12) 0.0293(11) 0.0382(12) 0.0075(9) 0.0043(10) 0.0116(9)
F18 0.0252(6) 0.0380(7) 0.0311(6) 0.0000(5) 0.0085(5) -0.0127(5)
C18 0.0464(12) 0.0257(10) 0.0229(10) 0.0017(8) 0.0146(9) -0.0014(9)
C19 0.0247(10) 0.0259(10) 0.0330(11) -0.0022(8) 0.0102(8) 0.0069(8)
C20 0.0155(8) 0.0182(8) 0.0272(9) -0.0045(7) 0.0058(7) 0.0013(7)
C21 0.0216(9) 0.0162(8) 0.0295(10) -0.0010(7) 0.0055(7) 0.0026(7)
C22 0.0223(9) 0.0173(8) 0.0240(9) 0.0014(7) 0.0064(7) 0.0007(7)
C23 0.0143(8) 0.0164(8) 0.0211(8) -0.0031(6) 0.0049(7) -0.0015(6)
C24 0.0155(8) 0.0195(9) 0.0220(9) -0.0019(7) 0.0061(7) 0.0006(7)
C25 0.0132(7) 0.0131(8) 0.0205(8) -0.0026(6) 0.0028(6) -0.0020(6)
C26 0.0330(10) 0.0262(10) 0.0292(10) 0.0030(8) 0.0199(9) -0.0001(8)
C27 0.0159(8) 0.0161(8) 0.0186(8) -0.0009(6) 0.0044(6) -0.0020(6)
C28 0.0178(8) 0.0166(8) 0.0209(8) 0.0003(6) 0.0099(7) 0.0008(6)
C29 0.0181(8) 0.0192(9) 0.0235(9) -0.0012(7) 0.0093(7) -0.0009(7)
C30 0.0169(8) 0.0232(9) 0.0269(9) 0.0012(7) 0.0082(7) 0.0012(7)
C31 0.0226(9) 0.0177(9) 0.0305(10) 0.0008(7) 0.0142(8) 0.0019(7)
C32 0.0249(9) 0.0184(9) 0.0258(9) -0.0043(7) 0.0116(8) -0.0037(7)
C33 0.0188(8) 0.0193(9) 0.0214(9) -0.0005(7) 0.0088(7) -0.0011(7)
C34 0.0184(9) 0.0274(10) 0.0330(11) -0.0077(8) 0.0051(8) -0.0009(7)
C35 0.0297(10) 0.0216(10) 0.0454(13) -0.0020(9) 0.0163(9) 0.0055(8)
C36 0.0246(10) 0.0261(10) 0.0272(10) -0.0052(8) 0.0039(8) -0.0010(8)
C37 0.0202(9) 0.0146(8) 0.0221(9) 0.0012(7) 0.0077(7) 0.0015(7)
C38 0.0215(9) 0.0222(9) 0.0261(10) -0.0005(7) 0.0017(7) -0.0053(7)
C39 0.0202(8) 0.0176(8) 0.0198(9) -0.0026(7) 0.0045(7) -0.0018(7)
C40 0.0420(12) 0.0309(11) 0.0266(10) -0.0034(8) 0.0198(9) -0.0059(9)

_geom_special_details            
;
 All esds (except the esd in the dihedral angle between two l.s. planes)
 are estimated using the full covariance matrix.  The cell esds are taken
 into account individually in the estimation of esds in distances, angles
 and torsion angles; correlations between esds in cell parameters are only
 used when they are defined by crystal symmetry.  An approximate (isotropic)
 treatment of cell esds is used for estimating esds involving l.s. planes.
;

loop_
_geom_bond_atom_site_label_1
_geom_bond_atom_site_label_2
_geom_bond_distance
_geom_bond_site_symmetry_2
_geom_bond_publ_flag
Fe1 C25 1.9222(17) . ?
Fe1 C7 1.9251(17) . ?
Fe1 N10 1.9653(15) . ?
Fe1 N9 1.9654(15) . ?
Fe1 N1 1.9950(14) . ?
Fe1 N5 2.0004(14) . ?
P1 F9 1.5863(14) . ?
P1 F8 1.5882(12) . ?
P1 F10 1.5915(13) . ?
P1 F12 1.5949(14) . ?
P1 F11 1.6006(12) . ?
P1 F7 1.6070(13) . ?
F1 C1 1.331(2) . ?
N1 C6 1.344(2) . ?
N1 C5 1.349(2) . ?
C1 F2 1.327(2) . ?
C1 F3 1.339(2) . ?
C1 C2 1.499(2) . ?
P2 F16 1.5952(12) . ?
P2 F17 1.5985(12) . ?
P2 F13 1.6026(12) . ?
P2 F15 1.6032(12) . ?
P2 F18 1.6050(12) . ?
P2 F14 1.6058(11) . ?
N2 N3 1.3415(19) . ?
N2 C7 1.373(2) . ?
N2 C5 1.399(2) . ?
C2 C6 1.384(2) . ?
C2 C3 1.390(3) . ?
N3 N4 1.313(2) . ?
C3 C4 1.383(3) . ?
F4 C19 1.329(2) . ?
N4 C8 1.375(2) . ?
N4 C9 1.467(2) . ?
C4 C5 1.382(2) . ?
F5 C19 1.330(2) . ?
N5 C23 1.345(2) . ?
N5 C24 1.350(2) . ?
F6 C19 1.338(2) . ?
N6 N7 1.336(2) . ?
N6 C25 1.378(2) . ?
N6 C23 1.402(2) . ?
N7 N8 1.319(2) . ?
C7 C8 1.389(2) . ?
N8 C27 1.369(2) . ?
N8 C26 1.463(2) . ?
C8 C10 1.476(2) . ?
N9 C37 1.139(2) . ?
N10 C39 1.140(2) . ?
C10 C15 1.401(2) . ?
C10 C11 1.402(3) . ?
C11 C12 1.393(3) . ?
C11 C16 1.507(3) . ?
C12 C13 1.390(3) . ?
C13 C14 1.389(3) . ?
C13 C17 1.510(3) . ?
C14 C15 1.387(3) . ?
C15 C18 1.509(3) . ?
C19 C20 1.497(3) . ?
C20 C21 1.386(3) . ?
C20 C24 1.389(2) . ?
C21 C22 1.384(3) . ?
C22 C23 1.383(2) . ?
C25 C27 1.393(2) . ?
C27 C28 1.480(2) . ?
C28 C29 1.399(2) . ?
C28 C33 1.403(2) . ?
C29 C30 1.391(2) . ?
C29 C34 1.514(2) . ?
C30 C31 1.387(3) . ?
C31 C32 1.388(3) . ?
C31 C35 1.509(2) . ?
C32 C33 1.393(2) . ?
C33 C36 1.509(3) . ?
C37 C38 1.458(2) . ?
C39 C40 1.453(3) . ?

loop_
_geom_angle_atom_site_label_1
_geom_angle_atom_site_label_2
_geom_angle_atom_site_label_3
_geom_angle
_geom_angle_site_symmetry_1
_geom_angle_site_symmetry_3
_geom_angle_publ_flag
C25 Fe1 C7 92.90(7) . . ?
C25 Fe1 N10 175.22(7) . . ?
C7 Fe1 N10 89.46(6) . . ?
C25 Fe1 N9 90.34(6) . . ?
C7 Fe1 N9 173.72(7) . . ?
N10 Fe1 N9 87.70(6) . . ?
C25 Fe1 N1 93.63(6) . . ?
C7 Fe1 N1 81.59(6) . . ?
N10 Fe1 N1 90.83(6) . . ?
N9 Fe1 N1 92.84(6) . . ?
C25 Fe1 N5 81.38(7) . . ?
C7 Fe1 N5 93.94(6) . . ?
N10 Fe1 N5 94.31(6) . . ?
N9 Fe1 N5 91.86(6) . . ?
N1 Fe1 N5 173.17(6) . . ?
F9 P1 F8 90.37(8) . . ?
F9 P1 F10 90.01(9) . . ?
F8 P1 F10 179.61(9) . . ?
F9 P1 F12 179.55(8) . . ?
F8 P1 F12 89.53(8) . . ?
F10 P1 F12 90.09(9) . . ?
F9 P1 F11 90.67(8) . . ?
F8 P1 F11 90.83(7) . . ?
F10 P1 F11 89.28(7) . . ?
F12 P1 F11 89.77(7) . . ?
F9 P1 F7 89.88(8) . . ?
F8 P1 F7 89.38(7) . . ?
F10 P1 F7 90.51(7) . . ?
F12 P1 F7 89.68(8) . . ?
F11 P1 F7 179.41(8) . . ?
C6 N1 C5 116.44(15) . . ?
C6 N1 Fe1 127.76(12) . . ?
C5 N1 Fe1 115.79(11) . . ?
F2 C1 F1 107.46(16) . . ?
F2 C1 F3 106.24(15) . . ?
F1 C1 F3 106.70(16) . . ?
F2 C1 C2 112.04(16) . . ?
F1 C1 C2 112.30(15) . . ?
F3 C1 C2 111.73(15) . . ?
F16 P2 F17 90.37(7) . . ?
F16 P2 F13 179.38(7) . . ?
F17 P2 F13 90.20(7) . . ?
F16 P2 F15 90.08(7) . . ?
F17 P2 F15 90.21(6) . . ?
F13 P2 F15 90.17(7) . . ?
F16 P2 F18 90.00(7) . . ?
F17 P2 F18 89.80(6) . . ?
F13 P2 F18 89.76(7) . . ?
F15 P2 F18 179.93(8) . . ?
F16 P2 F14 90.30(7) . . ?
F17 P2 F14 179.32(8) . . ?
F13 P2 F14 89.14(6) . . ?
F15 P2 F14 89.66(6) . . ?
F18 P2 F14 90.33(6) . . ?
N3 N2 C7 116.68(14) . . ?
N3 N2 C5 123.13(14) . . ?
C7 N2 C5 120.13(14) . . ?
C6 C2 C3 119.92(16) . . ?
C6 C2 C1 120.16(16) . . ?
C3 C2 C1 119.91(16) . . ?
N4 N3 N2 101.24(13) . . ?
C4 C3 C2 118.65(16) . . ?
N3 N4 C8 114.14(14) . . ?
N3 N4 C9 118.90(14) . . ?
C8 N4 C9 126.96(15) . . ?
C5 C4 C3 117.44(16) . . ?
C23 N5 C24 116.35(15) . . ?
C23 N5 Fe1 115.97(11) . . ?
C24 N5 Fe1 127.67(12) . . ?
N1 C5 C4 125.12(16) . . ?
N1 C5 N2 110.52(14) . . ?
C4 C5 N2 124.36(15) . . ?
N7 N6 C25 117.02(14) . . ?
N7 N6 C23 123.27(14) . . ?
C25 N6 C23 119.63(14) . . ?
N1 C6 C2 122.39(16) . . ?
N8 N7 N6 101.05(13) . . ?
N2 C7 C8 101.44(14) . . ?
N2 C7 Fe1 111.96(12) . . ?
C8 C7 Fe1 146.49(13) . . ?
N7 N8 C27 114.23(14) . . ?
N7 N8 C26 118.77(15) . . ?
C27 N8 C26 126.89(15) . . ?
N4 C8 C7 106.50(15) . . ?
N4 C8 C10 122.25(15) . . ?
C7 C8 C10 131.25(15) . . ?
C37 N9 Fe1 178.17(15) . . ?
C39 N10 Fe1 175.78(14) . . ?
C15 C10 C11 120.27(16) . . ?
C15 C10 C8 119.02(16) . . ?
C11 C10 C8 120.70(15) . . ?
C12 C11 C10 119.04(17) . . ?
C12 C11 C16 120.14(17) . . ?
C10 C11 C16 120.82(16) . . ?
C13 C12 C11 121.39(18) . . ?
C14 C13 C12 118.48(17) . . ?
C14 C13 C17 120.32(18) . . ?
C12 C13 C17 121.17(19) . . ?
C15 C14 C13 121.87(18) . . ?
C14 C15 C10 118.88(18) . . ?
C14 C15 C18 120.61(17) . . ?
C10 C15 C18 120.49(17) . . ?
F4 C19 F5 106.88(16) . . ?
F4 C19 F6 106.84(18) . . ?
F5 C19 F6 106.12(16) . . ?
F4 C19 C20 112.95(16) . . ?
F5 C19 C20 112.10(17) . . ?
F6 C19 C20 111.52(16) . . ?
C21 C20 C24 120.29(16) . . ?
C21 C20 C19 119.96(16) . . ?
C24 C20 C19 119.71(17) . . ?
C22 C21 C20 118.79(17) . . ?
C23 C22 C21 117.01(17) . . ?
N5 C23 C22 125.72(16) . . ?
N5 C23 N6 110.61(14) . . ?
C22 C23 N6 123.66(16) . . ?
N5 C24 C20 121.83(17) . . ?
N6 C25 C27 100.99(14) . . ?
N6 C25 Fe1 112.37(12) . . ?
C27 C25 Fe1 146.38(13) . . ?
N8 C27 C25 106.69(15) . . ?
N8 C27 C28 121.27(15) . . ?
C25 C27 C28 132.03(16) . . ?
C29 C28 C33 120.91(16) . . ?
C29 C28 C27 119.86(15) . . ?
C33 C28 C27 119.23(15) . . ?
C30 C29 C28 118.71(16) . . ?
C30 C29 C34 120.29(16) . . ?
C28 C29 C34 121.00(16) . . ?
C31 C30 C29 121.54(17) . . ?
C30 C31 C32 118.77(16) . . ?
C30 C31 C35 120.34(17) . . ?
C32 C31 C35 120.89(17) . . ?
C31 C32 C33 121.71(17) . . ?
C32 C33 C28 118.34(16) . . ?
C32 C33 C36 120.46(16) . . ?
C28 C33 C36 121.21(16) . . ?
N9 C37 C38 178.64(19) . . ?
N10 C39 C40 177.8(2) . . ?

loop_
_geom_torsion_atom_site_label_1
_geom_torsion_atom_site_label_2
_geom_torsion_atom_site_label_3
_geom_torsion_atom_site_label_4
_geom_torsion
_geom_torsion_site_symmetry_1
_geom_torsion_site_symmetry_2
_geom_torsion_site_symmetry_3
_geom_torsion_site_symmetry_4
_geom_torsion_publ_flag
F2 C1 C2 C6 130.52(18) . . . . ?
F1 C1 C2 C6 9.5(2) . . . . ?
F3 C1 C2 C6 -110.40(19) . . . . ?
F2 C1 C2 C3 -49.8(2) . . . . ?
F1 C1 C2 C3 -170.83(17) . . . . ?
F3 C1 C2 C3 69.3(2) . . . . ?
C7 N2 N3 N4 0.72(18) . . . . ?
C5 N2 N3 N4 -176.36(14) . . . . ?
C6 C2 C3 C4 -0.1(3) . . . . ?
C1 C2 C3 C4 -179.83(17) . . . . ?
N2 N3 N4 C8 -0.45(18) . . . . ?
N2 N3 N4 C9 179.24(14) . . . . ?
C2 C3 C4 C5 -1.4(3) . . . . ?
C6 N1 C5 C4 -1.1(2) . . . . ?
Fe1 N1 C5 C4 179.72(14) . . . . ?
C6 N1 C5 N2 178.54(14) . . . . ?
Fe1 N1 C5 N2 -0.59(17) . . . . ?
C3 C4 C5 N1 2.2(3) . . . . ?
C3 C4 C5 N2 -177.48(16) . . . . ?
N3 N2 C5 N1 177.83(14) . . . . ?
C7 N2 C5 N1 0.8(2) . . . . ?
N3 N2 C5 C4 -2.5(3) . . . . ?
C7 N2 C5 C4 -179.47(16) . . . . ?
C5 N1 C6 C2 -0.6(2) . . . . ?
Fe1 N1 C6 C2 178.44(13) . . . . ?
C3 C2 C6 N1 1.2(3) . . . . ?
C1 C2 C6 N1 -179.10(16) . . . . ?
C25 N6 N7 N8 -0.13(19) . . . . ?
C23 N6 N7 N8 -176.97(15) . . . . ?
N3 N2 C7 C8 -0.69(19) . . . . ?
C5 N2 C7 C8 176.49(14) . . . . ?
N3 N2 C7 Fe1 -177.86(11) . . . . ?
C5 N2 C7 Fe1 -0.68(19) . . . . ?
N6 N7 N8 C27 -0.62(18) . . . . ?
N6 N7 N8 C26 175.74(15) . . . . ?
N3 N4 C8 C7 0.06(19) . . . . ?
C9 N4 C8 C7 -179.59(16) . . . . ?
N3 N4 C8 C10 -179.06(15) . . . . ?
C9 N4 C8 C10 1.3(3) . . . . ?
N2 C7 C8 N4 0.34(17) . . . . ?
Fe1 C7 C8 N4 175.59(18) . . . . ?
N2 C7 C8 C10 179.36(17) . . . . ?
Fe1 C7 C8 C10 -5.4(4) . . . . ?
N4 C8 C10 C15 84.5(2) . . . . ?
C7 C8 C10 C15 -94.3(2) . . . . ?
N4 C8 C10 C11 -96.3(2) . . . . ?
C7 C8 C10 C11 84.9(2) . . . . ?
C15 C10 C11 C12 1.2(3) . . . . ?
C8 C10 C11 C12 -177.95(16) . . . . ?
C15 C10 C11 C16 -179.16(17) . . . . ?
C8 C10 C11 C16 1.7(3) . . . . ?
C10 C11 C12 C13 -1.4(3) . . . . ?
C16 C11 C12 C13 178.99(18) . . . . ?
C11 C12 C13 C14 -0.5(3) . . . . ?
C11 C12 C13 C17 177.47(18) . . . . ?
C12 C13 C14 C15 2.7(3) . . . . ?
C17 C13 C14 C15 -175.31(19) . . . . ?
C13 C14 C15 C10 -2.9(3) . . . . ?
C13 C14 C15 C18 175.47(18) . . . . ?
C11 C10 C15 C14 0.9(3) . . . . ?
C8 C10 C15 C14 -179.96(16) . . . . ?
C11 C10 C15 C18 -177.50(17) . . . . ?
C8 C10 C15 C18 1.7(3) . . . . ?
F4 C19 C20 C21 -164.82(17) . . . . ?
F5 C19 C20 C21 -44.0(2) . . . . ?
F6 C19 C20 C21 74.8(2) . . . . ?
F4 C19 C20 C24 17.5(3) . . . . ?
F5 C19 C20 C24 138.36(18) . . . . ?
F6 C19 C20 C24 -102.8(2) . . . . ?
C24 C20 C21 C22 0.7(3) . . . . ?
C19 C20 C21 C22 -176.94(17) . . . . ?
C20 C21 C22 C23 -1.0(3) . . . . ?
C24 N5 C23 C22 0.1(2) . . . . ?
Fe1 N5 C23 C22 -178.55(14) . . . . ?
C24 N5 C23 N6 179.67(14) . . . . ?
Fe1 N5 C23 N6 0.98(17) . . . . ?
C21 C22 C23 N5 0.6(3) . . . . ?
C21 C22 C23 N6 -178.84(16) . . . . ?
N7 N6 C23 N5 174.86(14) . . . . ?
C25 N6 C23 N5 -1.9(2) . . . . ?
N7 N6 C23 C22 -5.6(3) . . . . ?
C25 N6 C23 C22 177.64(16) . . . . ?
C23 N5 C24 C20 -0.5(2) . . . . ?
Fe1 N5 C24 C20 178.00(12) . . . . ?
C21 C20 C24 N5 0.1(3) . . . . ?
C19 C20 C24 N5 177.74(16) . . . . ?
N7 N6 C25 C27 0.77(19) . . . . ?
C23 N6 C25 C27 177.73(14) . . . . ?
N7 N6 C25 Fe1 -175.05(11) . . . . ?
C23 N6 C25 Fe1 1.91(19) . . . . ?
N7 N8 C27 C25 1.1(2) . . . . ?
C26 N8 C27 C25 -174.89(16) . . . . ?
N7 N8 C27 C28 -178.22(15) . . . . ?
C26 N8 C27 C28 5.8(3) . . . . ?
N6 C25 C27 N8 -1.05(17) . . . . ?
Fe1 C25 C27 N8 171.96(18) . . . . ?
N6 C25 C27 C28 178.21(17) . . . . ?
Fe1 C25 C27 C28 -8.8(4) . . . . ?
N8 C27 C28 C29 -93.0(2) . . . . ?
C25 C27 C28 C29 87.9(2) . . . . ?
N8 C27 C28 C33 86.7(2) . . . . ?
C25 C27 C28 C33 -92.4(2) . . . . ?
C33 C28 C29 C30 -0.1(3) . . . . ?
C27 C28 C29 C30 179.62(16) . . . . ?
C33 C28 C29 C34 -179.37(17) . . . . ?
C27 C28 C29 C34 0.3(3) . . . . ?
C28 C29 C30 C31 0.7(3) . . . . ?
C34 C29 C30 C31 179.99(17) . . . . ?
C29 C30 C31 C32 -0.2(3) . . . . ?
C29 C30 C31 C35 180.00(17) . . . . ?
C30 C31 C32 C33 -1.0(3) . . . . ?
C35 C31 C32 C33 178.82(17) . . . . ?
C31 C32 C33 C28 1.6(3) . . . . ?
C31 C32 C33 C36 -178.14(17) . . . . ?
C29 C28 C33 C32 -1.0(3) . . . . ?
C27 C28 C33 C32 179.26(16) . . . . ?
C29 C28 C33 C36 178.70(17) . . . . ?
C27 C28 C33 C36 -1.0(3) . . . . ?

_refine_diff_density_max         0.466
_refine_diff_density_min         -0.450
_refine_diff_density_rms         0.057

_shelx_res_file                  
;
TITL 2_a.res in P2(1)/c
    2_a.res
    created by SHELXL-2018/3 at 13:30:51 on 21-Sep-2021
REM Old TITL 2 in P2(1)/c
REM SHELXT solution in P2(1)/c: R1 0.113, Rweak 0.007, Alpha 0.031
REM <I/s>   0.840 for  247 systematic absences,  Orientation as input
REM Formula found by SHELXT:  C41 N9 F18 P2 Fe
CELL  0.71073  12.6131  23.9374  16.1455   90.000  109.519   90.000
ZERR   4.000   0.0005   0.0009   0.0007    0.000    0.001    0.000
LATT  1
SYMM -X, 1/2+Y, 1/2-Z
SFAC C H N F P FE
UNIT 160 160 40 72 8 4
TEMP -173.150
CONF
ACTA
SIZE 0.254 0.188 0.141
L.S. 10
BOND
LIST 6
OMIT 1   1   0
FMAP 2
PLAN 20
REM EXTI    0.000000
WGHT    0.027000    4.184600
FVAR       0.25132
FE1   6    0.214984    0.620296    0.672062    11.00000    0.01276    0.01322 =
         0.01714   -0.00116    0.00452   -0.00070
P1    5    0.897268    0.454166    0.690256    11.00000    0.02139    0.02133 =
         0.02598    0.00314    0.00721   -0.00153
F1    4   -0.158908    0.749237    0.529103    11.00000    0.02056    0.02751 =
         0.06277    0.00451   -0.00609    0.00022
N1    3    0.158707    0.698739    0.662345    11.00000    0.01545    0.01599 =
         0.01750   -0.00041    0.00647   -0.00111
C1    1   -0.090254    0.792021    0.561906    11.00000    0.02270    0.02070 =
         0.03110    0.00335    0.01033    0.00307
P2    5    0.530922    0.778367    0.617931    11.00000    0.01802    0.02386 =
         0.02027    0.00081    0.00533   -0.00247
F2    4   -0.136994    0.822800    0.608803    11.00000    0.02853    0.04647 =
         0.04270    0.00212    0.01504    0.01763
N2    3    0.334398    0.711569    0.757847    11.00000    0.01400    0.01690 =
         0.01708   -0.00172    0.00504   -0.00268
C2    1    0.026028    0.773287    0.615089    11.00000    0.01830    0.01892 =
         0.02097    0.00232    0.00719    0.00255
F3    4   -0.090048    0.823668    0.493549    11.00000    0.03073    0.04291 =
         0.03633    0.01978    0.01091    0.01150
N3    3    0.423887    0.740146    0.808903    11.00000    0.01677    0.01983 =
         0.01744   -0.00231    0.00429   -0.00296
C3    1    0.104015    0.811905    0.664419    11.00000    0.02583    0.01500 =
         0.02588   -0.00017    0.00916    0.00274
AFIX  43
H3    2    0.084402    0.850187    0.664981    11.00000   -1.20000
AFIX   0
F4    4    0.489382    0.467192    0.589224    11.00000    0.06543    0.03748 =
         0.06645    0.00966    0.05095    0.01769
N4    3    0.499164    0.700211    0.834813    11.00000    0.01609    0.01858 =
         0.01695   -0.00126    0.00406   -0.00250
C4    1    0.210692    0.793463    0.712641    11.00000    0.02182    0.01712 =
         0.02168   -0.00257    0.00688   -0.00179
AFIX  43
H4    2    0.266929    0.818634    0.746158    11.00000   -1.20000
AFIX   0
F5    4    0.537697    0.405900    0.691157    11.00000    0.03156    0.04739 =
         0.04503    0.00088    0.01396    0.02155
N5    3    0.277437    0.542935    0.697332    11.00000    0.01407    0.01505 =
         0.02037   -0.00322    0.00398   -0.00156
C5    1    0.232376    0.737001    0.710211    11.00000    0.01551    0.01742 =
         0.01689   -0.00058    0.00716   -0.00044
F6    4    0.388335    0.394155    0.581143    11.00000    0.03672    0.05237 =
         0.06077   -0.03525    0.01595    0.00084
N6    3    0.188123    0.548550    0.797271    11.00000    0.01785    0.01382 =
         0.01965   -0.00010    0.00713   -0.00007
C6    1    0.056066    0.717701    0.614883    11.00000    0.01588    0.01746 =
         0.02191    0.00101    0.00549   -0.00044
AFIX  43
H6    2    0.002175    0.692009    0.579922    11.00000   -1.20000
AFIX   0
F7    4    0.989912    0.491434    0.667527    11.00000    0.02818    0.05489 =
         0.04770    0.02180    0.01252   -0.00726
N7    3    0.146034    0.530146    0.858026    11.00000    0.02394    0.01766 =
         0.02206    0.00077    0.01116    0.00089
C7    1    0.348325    0.655124    0.750587    11.00000    0.01698    0.01620 =
         0.01761   -0.00070    0.00845   -0.00103
F8    4    0.995508    0.420988    0.760892    11.00000    0.02966    0.03044 =
         0.03889    0.00947    0.00393    0.00103
N8    3    0.086815    0.573866    0.866455    11.00000    0.02063    0.01823 =
         0.02113   -0.00037    0.00944    0.00126
C8    1    0.460131    0.648225    0.802662    11.00000    0.01720    0.01786 =
         0.01660   -0.00031    0.00707   -0.00268
F9    4    0.899271    0.410716    0.616604    11.00000    0.03749    0.07900 =
         0.04448   -0.03382    0.01498   -0.01034
N9    3    0.075089    0.592665    0.585246    11.00000    0.01685    0.01474 =
         0.02127   -0.00031    0.00729   -0.00043
C9    1    0.612931    0.714426    0.892709    11.00000    0.01665    0.02540 =
         0.02295   -0.00135    0.00074   -0.00409
AFIX 137
H9A   2    0.666819    0.707206    0.862106    11.00000   -1.50000
H9B   2    0.632263    0.691537    0.946026    11.00000   -1.50000
H9C   2    0.615708    0.754032    0.908670    11.00000   -1.50000
AFIX   0
F10   4    0.798990    0.487773    0.619908    11.00000    0.02704    0.06790 =
         0.06608    0.04173    0.00536    0.00416
N10   3    0.272236    0.632415    0.574235    11.00000    0.01628    0.01544 =
         0.02046   -0.00231    0.00386   -0.00058
C10   1    0.531591    0.597857    0.825392    11.00000    0.01334    0.01809 =
         0.02005    0.00038    0.00119   -0.00228
F11   4    0.804617    0.417593    0.713334    11.00000    0.03073    0.03080 =
         0.03527    0.00129    0.01140   -0.01173
C11   1    0.587744    0.578273    0.769389    11.00000    0.01472    0.02439 =
         0.02319    0.00276    0.00393   -0.00080
F12   4    0.896125    0.498077    0.764246    11.00000    0.03654    0.03459 =
         0.07616   -0.02731    0.02554   -0.00927
C12   1    0.651485    0.529608    0.791661    11.00000    0.01640    0.02669 =
         0.02810    0.00106    0.00559    0.00268
AFIX  43
H12   2    0.688292    0.515745    0.753255    11.00000   -1.20000
AFIX   0
F13   4    0.606753    0.728767    0.601299    11.00000    0.03269    0.03414 =
         0.03905    0.00633    0.01560    0.01033
C13   1    0.662384    0.500892    0.868902    11.00000    0.02260    0.02192 =
         0.03009    0.00275    0.00070    0.00178
F14   4    0.465499    0.781363    0.513956    11.00000    0.02447    0.03177 =
         0.02125    0.00321    0.00320   -0.00488
C14   1    0.608737    0.522064    0.924600    11.00000    0.03205    0.02321 =
         0.02246    0.00534    0.00251   -0.00121
AFIX  43
H14   2    0.618391    0.503633    0.978743    11.00000   -1.20000
AFIX   0
F15   4    0.440777    0.733711    0.627130    11.00000    0.02967    0.03049 =
         0.02872   -0.00057    0.01243   -0.00946
C15   1    0.541499    0.569333    0.903407    11.00000    0.02406    0.02224 =
         0.01955    0.00030    0.00322   -0.00390
F16   4    0.455180    0.827968    0.633425    11.00000    0.03261    0.02898 =
         0.04630   -0.00842    0.01659    0.00138
C16   1    0.579091    0.608983    0.685904    11.00000    0.02401    0.03203 =
         0.03037    0.00813    0.01365    0.00834
AFIX 137
H16A  2    0.608832    0.585422    0.649120    11.00000   -1.50000
H16B  2    0.622721    0.643658    0.700341    11.00000   -1.50000
H16C  2    0.500092    0.617841    0.653959    11.00000   -1.50000
AFIX   0
F17   4    0.596727    0.774704    0.721275    11.00000    0.02860    0.05763 =
         0.02063    0.00244    0.00496   -0.00799
C17   1    0.727664    0.446885    0.890959    11.00000    0.03726    0.02931 =
         0.03822    0.00752    0.00428    0.01163
AFIX 137
H17A  2    0.680941    0.416146    0.858180    11.00000   -1.50000
H17B  2    0.748606    0.439628    0.954138    11.00000   -1.50000
H17C  2    0.795811    0.449830    0.874874    11.00000   -1.50000
AFIX   0
F18   4    0.621248    0.823013    0.608678    11.00000    0.02522    0.03796 =
         0.03106   -0.00002    0.00852   -0.01268
C18   1    0.477509    0.588876    0.962076    11.00000    0.04642    0.02575 =
         0.02287    0.00168    0.01458   -0.00143
AFIX 137
H18A  2    0.484550    0.629517    0.969088    11.00000   -1.50000
H18B  2    0.508465    0.570935    1.019726    11.00000   -1.50000
H18C  2    0.397968    0.578864    0.935504    11.00000   -1.50000
AFIX   0
C19   1    0.449743    0.432763    0.636493    11.00000    0.02472    0.02589 =
         0.03304   -0.00217    0.01015    0.00694
C20   1    0.382504    0.462153    0.684139    11.00000    0.01552    0.01824 =
         0.02722   -0.00451    0.00576    0.00132
C21   1    0.357905    0.435278    0.751564    11.00000    0.02155    0.01617 =
         0.02947   -0.00096    0.00546    0.00261
AFIX  43
H21   2    0.386384    0.398932    0.769891    11.00000   -1.20000
AFIX   0
C22   1    0.291089    0.462361    0.791707    11.00000    0.02225    0.01726 =
         0.02402    0.00144    0.00637    0.00068
AFIX  43
H22   2    0.271219    0.445204    0.837520    11.00000   -1.20000
AFIX   0
C23   1    0.254548    0.515523    0.762130    11.00000    0.01427    0.01639 =
         0.02112   -0.00312    0.00488   -0.00152
C24   1    0.341568    0.515552    0.658319    11.00000    0.01547    0.01952 =
         0.02200   -0.00194    0.00607    0.00061
AFIX  43
H24   2    0.359214    0.533280    0.611911    11.00000   -1.20000
AFIX   0
C25   1    0.159051    0.601875    0.765778    11.00000    0.01324    0.01310 =
         0.02051   -0.00265    0.00283   -0.00201
C26   1    0.018965    0.569548    0.924103    11.00000    0.03296    0.02620 =
         0.02915    0.00303    0.01991   -0.00007
AFIX 137
H26A  2   -0.060809    0.573544    0.889178    11.00000   -1.50000
H26B  2    0.040756    0.599170    0.968495    11.00000   -1.50000
H26C  2    0.031512    0.533038    0.953240    11.00000   -1.50000
AFIX   0
C27   1    0.091612    0.618298    0.814424    11.00000    0.01592    0.01614 =
         0.01861   -0.00089    0.00445   -0.00196
C28   1    0.032669    0.671321    0.817593    11.00000    0.01783    0.01657 =
         0.02095    0.00030    0.00991    0.00078
C29   1   -0.076297    0.680175    0.759099    11.00000    0.01808    0.01920 =
         0.02351   -0.00119    0.00926   -0.00091
C30   1   -0.130060    0.730208    0.763793    11.00000    0.01692    0.02317 =
         0.02689    0.00121    0.00817    0.00122
AFIX  43
H30   2   -0.204363    0.736363    0.724762    11.00000   -1.20000
AFIX   0
C31   1   -0.077711    0.771342    0.824148    11.00000    0.02265    0.01770 =
         0.03051    0.00076    0.01419    0.00194
C32   1    0.030751    0.761864    0.881046    11.00000    0.02493    0.01845 =
         0.02581   -0.00426    0.01164   -0.00366
AFIX  43
H32   2    0.067475    0.790118    0.921875    11.00000   -1.20000
AFIX   0
C33   1    0.087139    0.711993    0.879824    11.00000    0.01883    0.01927 =
         0.02145   -0.00051    0.00880   -0.00109
C34   1   -0.135670    0.636102    0.692523    11.00000    0.01840    0.02740 =
         0.03296   -0.00770    0.00509   -0.00091
AFIX 137
H34A  2   -0.198742    0.653178    0.646285    11.00000   -1.50000
H34B  2   -0.163983    0.606628    0.721741    11.00000   -1.50000
H34C  2   -0.082724    0.619967    0.666442    11.00000   -1.50000
AFIX   0
C35   1   -0.138175    0.825207    0.827689    11.00000    0.02966    0.02159 =
         0.04541   -0.00199    0.01631    0.00550
AFIX 137
H35A  2   -0.083242    0.855524    0.847305    11.00000   -1.50000
H35B  2   -0.179650    0.821187    0.868979    11.00000   -1.50000
H35C  2   -0.190905    0.833895    0.769083    11.00000   -1.50000
AFIX   0
C36   1    0.203688    0.702243    0.944364    11.00000    0.02464    0.02610 =
         0.02721   -0.00519    0.00391   -0.00095
AFIX 137
H36A  2    0.256578    0.696899    0.912290    11.00000   -1.50000
H36B  2    0.203338    0.668842    0.979372    11.00000   -1.50000
H36C  2    0.226830    0.734655    0.983338    11.00000   -1.50000
AFIX   0
C37   1   -0.006413    0.575798    0.536661    11.00000    0.02024    0.01462 =
         0.02205    0.00121    0.00766    0.00146
C38   1   -0.111988    0.554195    0.476085    11.00000    0.02150    0.02224 =
         0.02613   -0.00050    0.00165   -0.00530
AFIX 137
H38A  2   -0.170119    0.583107    0.464755    11.00000   -1.50000
H38B  2   -0.135220    0.521409    0.502095    11.00000   -1.50000
H38C  2   -0.101567    0.543553    0.420697    11.00000   -1.50000
AFIX   0
C39   1    0.307816    0.642565    0.519710    11.00000    0.02023    0.01762 =
         0.01979   -0.00255    0.00451   -0.00176
C40   1    0.357515    0.655026    0.452568    11.00000    0.04195    0.03087 =
         0.02664   -0.00339    0.01975   -0.00592
AFIX 137
H40A  2    0.337572    0.625566    0.407854    11.00000   -1.50000
H40B  2    0.439520    0.656938    0.479479    11.00000   -1.50000
H40C  2    0.328975    0.690979    0.425084    11.00000   -1.50000
REM #####
AFIX   0
HKLF 4


REM  2_a.res in P2(1)/c
REM wR2 = 0.084172, GooF = S = 1.02555, Restrained GooF = 1.02555 for all data
REM R1 = 0.037040 for 9444 Fo > 4sig(Fo) and 0.049840 for all 11416 data
REM 650 parameters refined using 0 restraints

END

WGHT      0.0270      4.1846

REM Highest difference peak  0.466,  deepest hole -0.450,  1-sigma level  0.057
Q1    1   0.8902  0.3869  0.6536  11.00000  0.05    0.47
Q2    1   0.4133  0.4502  0.6601  11.00000  0.05    0.41
Q3    1   0.8668  0.5091  0.7062  11.00000  0.05    0.38
Q4    1   0.2995  0.6425  0.7032  11.00000  0.05    0.36
Q5    1   0.9755  0.4614  0.6422  11.00000  0.05    0.36
Q6    1   0.2920  0.6211  0.7193  11.00000  0.05    0.34
Q7    1   0.0560  0.6888  0.8572  11.00000  0.05    0.32
Q8    1  -0.0250  0.7817  0.5821  11.00000  0.05    0.31
Q9    1   0.2826  0.7245  0.7433  11.00000  0.05    0.31
Q10   1  -0.2163  0.8230  0.8089  11.00000  0.05    0.30
Q11   1   0.4138  0.6475  0.7649  11.00000  0.05    0.29
Q12   1   0.1627  0.8030  0.6797  11.00000  0.05    0.29
Q13   1   0.9498  0.4391  0.7830  11.00000  0.05    0.29
Q14   1   0.3470  0.4448  0.7017  11.00000  0.05    0.29
Q15   1  -0.0087  0.6775  0.7774  11.00000  0.05    0.29
Q16   1   0.5583  0.5921  0.8703  11.00000  0.05    0.28
Q17   1   0.2022  0.7165  0.6785  11.00000  0.05    0.28
Q18   1   0.1373  0.7086  0.9103  11.00000  0.05    0.28
Q19   1  -0.1027  0.7965  0.8357  11.00000  0.05    0.28
Q20   1   0.1936  0.5994  0.7256  11.00000  0.05    0.28
;
_shelx_res_checksum              58316

_shelx_hkl_file                  
;
  -2   0   0 3731.23  120.49
   2   0   0 3746.03  120.19
   2   0   0 3657.73  120.29
   2   0   0 3697.93  120.49
  -2   0   0 3752.62  120.29
  -2   0   0 3563.24  120.29
  -3   0   0 2385.36   79.39
   3   0   0 2388.06   79.09
   3   0   0 2402.06   79.19
   3   0   0 2299.07   79.29
   3   0   0 2426.76   79.49
  -3   0   0 2425.06   79.19
  -3   0   0 2444.86   79.29
  -3   0   0 2399.86   79.29
   4   0   0  839.42   29.90
  -4   0   0  835.92   29.30
  -4   0   0  863.21   29.50
   4   0   0  840.52   29.30
   4   0   0  811.32   29.60
  -4   0   0  838.02   29.80
  -4   0   0  809.42   29.50
  -5   0   0   20.60    3.10
  -5   0   0   21.40    3.00
   5   0   0   24.90    2.80
   5   0   0   21.70    3.20
  -5   0   0   19.60    2.90
   5   0   0   29.80    3.90
   5   0   0   21.40    3.10
  -5   0   0   26.00    2.90
  -6   0   0   92.79    6.00
  -6   0   0   93.49    6.10
   6   0   0   92.29    6.50
   6   0   0   88.99    5.90
   6   0   0   82.59    5.60
   6   0   0  101.89    6.40
  -6   0   0   95.69    6.10
  -6   0   0   88.89    5.70
  -7   0   0  402.36   17.50
  -7   0   0  411.76   17.80
  -7   0   0  433.96   17.60
  -7   0   0  428.36   17.70
   7   0   0  421.46   19.80
   7   0   0  401.46   17.40
   7   0   0  382.36   17.10
  -8   0   0  160.38    9.20
   8   0   0  151.28    9.50
  -8   0   0  150.28    9.10
  -8   0   0  144.89    9.10
  -8   0   0  150.58    9.40
   8   0   0  145.39   12.90
   8   0   0  134.79    8.60
   8   0   0  176.08    9.90
  -9   0   0  629.74   24.80
  -9   0   0  584.94   25.20
   9   0   0  585.74   24.40
  -9   0   0  577.24   24.70
   9   0   0  586.04   25.60
   9   0   0  533.55   24.30
   9   0   0  632.84   25.80
  -9   0   0  638.44   25.30
  10   0   0  357.76   18.10
  10   0   0  361.16   17.10
 -10   0   0  342.37   17.30
 -10   0   0  369.66   17.70
  10   0   0  355.96   18.20
  11   0   0  305.77   17.10
  11   0   0  293.87   17.00
  11   0   0  310.37   15.80
 -11   0   0  295.67   16.50
 -11   0   0  311.67   16.50
 -12   0   0   89.09   10.50
  12   0   0   59.09   11.40
  12   0   0   90.79    8.80
  12   0   0   96.59   17.40
 -12   0   0   76.49    8.10
  13   0   0  118.99   10.80
  13   0   0  121.69   10.80
 -13   0   0  111.49   11.90
  13   0   0  116.99   11.40
 -13   0   0  120.29   10.50
 -14   0   0    0.60    6.30
  14   0   0    6.10    5.00
  14   0   0    0.50    5.30
  14   0   0    5.00    5.30
 -14   0   0    6.90    4.50
 -15   0   0  102.69   11.60
  15   0   0   86.29   13.70
  15   0   0   98.79   13.80
  -1  -1   0    1.10    0.40
   1  -1   0    0.30    0.30
  -2  -1   0  474.05   16.70
   2  -1   0  480.35   16.70
   2  -1   0  474.15   16.70
   2  -1   0  472.15   16.90
  -2  -1   0  480.25   16.90
   2  -1   0  499.55   16.80
  -2   1   0  470.55   16.80
  -2   1   0  468.45   16.70
   2   1   0  473.85   16.40
  -2   1   0  492.15   16.80
  -2   1   0  491.45   16.70
   2   1   0  469.95   16.90
   2   1   0  469.25   16.60
   2   1   0  462.95   16.60
   3  -1   0 2119.79   68.59
  -3  -1   0 2044.70   68.69
   3  -1   0 2056.99   68.39
  -3  -1   0 2027.70   68.29
   3  -1   0 2060.39   68.69
   3  -1   0 2105.39   68.39
  -3  -1   0 2021.30   68.29
  -3   1   0 2020.70   68.29
   3   1   0 2036.50   68.09
   3   1   0 1968.50   68.29
  -3   1   0 2112.09   68.39
  -3   1   0 2113.89   68.59
  -3   1   0 2048.79   68.49
   3   1   0 2111.69   68.89
   4  -1   0   20.20    2.90
   4  -1   0   20.30    2.20
   4  -1   0   22.10    2.40
   4  -1   0   17.30    2.50
  -4  -1   0   16.40    2.40
  -4  -1   0   21.00    2.80
  -4  -1   0   19.20    2.20
   4   1   0   13.30    2.20
   4   1   0   18.50    2.60
   4   1   0   15.70    2.20
  -4   1   0   19.80    2.60
  -4   1   0   15.70    2.30
  -4   1   0   18.90    2.10
  -4   1   0   20.00    2.60
   4   1   0   15.30    2.50
  -5  -1   0 2161.28   76.89
   5  -1   0 2238.98   76.99
  -5  -1   0 2269.67   77.49
   5  -1   0 2293.37   77.49
   5  -1   0 2311.67   77.59
  -5  -1   0 2271.87   77.09
  -5  -1   0 2379.46   79.19
   5  -1   0 2311.57   77.09
   5   1   0 2309.17   76.79
  -5   1   0 2351.96   77.19
  -5   1   0 2297.47   77.09
  -5   1   0 2335.57   77.49
   5   1   0 2309.47   77.39
   5   1   0 2281.67   77.69
   5   1   0 2271.57   77.09
  -5   1   0 2269.87   77.29
   6  -1   0   73.49    5.80
  -6  -1   0   77.59    5.50
   6  -1   0   79.39    5.80
   6  -1   0   82.09    5.60
  -6  -1   0   85.69    5.80
  -6  -1   0   82.79    5.50
   6  -1   0   87.89    5.80
  -6  -1   0   87.59    5.70
   6   1   0   78.09    5.80
  -6   1   0   88.49    5.90
  -6   1   0   85.69    5.80
   6   1   0   83.49    5.40
   6   1   0   80.29    5.70
  -6   1   0   94.49    5.90
  -6   1   0   83.79    5.80
   6   1   0   78.99    5.50
   7  -1   0 1146.59   41.90
   7  -1   0 1099.79   40.70
  -7  -1   0 1093.49   40.60
  -7  -1   0 1102.09   40.90
  -7  -1   0 1140.49   41.60
   7  -1   0 1135.49   41.10
  -7  -1   0 1173.58   41.30
  -7   1   0 1119.79   40.90
   7   1   0 1098.49   40.50
   7   1   0 1103.69   40.90
  -7   1   0 1136.69   41.10
   7   1   0 1153.28   42.00
  -7   1   0 1167.08   41.60
  -7   1   0 1158.68   41.30
   7   1   0 1171.08   41.80
   8  -1   0  635.94   25.50
   8  -1   0  656.33   26.50
  -8  -1   0  628.54   25.60
  -8  -1   0  652.13   26.40
  -8  -1   0  614.54   25.30
   8  -1   0  666.63   26.60
  -8  -1   0  628.74   25.80
   8  -1   0  625.64   31.20
  -8   1   0  681.03   26.00
   8   1   0  644.94   26.60
   8   1   0  646.84   25.30
   8   1   0  663.33   26.20
  -8   1   0  635.64   26.00
  -8   1   0  632.44   25.80
  -8   1   0  634.64   25.70
  -9  -1   0   44.50    6.20
   9  -1   0   46.00    6.60
   9  -1   0   46.70    6.20
  -9  -1   0   45.20    6.30
  -9  -1   0   44.00    5.60
   9  -1   0   49.90    5.60
   9  -1   0   54.69    6.10
  -9  -1   0   52.29    5.70
   9   1   0   55.59    7.50
   9   1   0   49.90    5.80
   9   1   0   48.50    6.20
  -9   1   0   56.59    6.00
  -9   1   0   50.19    6.60
  -9   1   0   56.89    6.00
   9   1   0   56.49    5.50
  -9   1   0   39.70    5.70
 -10  -1   0  319.47   15.90
 -10  -1   0  296.57   15.90
  10  -1   0  320.37   17.00
  10  -1   0  306.97   16.50
  10   1   0  303.97   16.80
 -10   1   0  308.67   16.20
 -10   1   0  315.07   15.80
  10   1   0  326.17   16.70
  10   1   0  318.27   15.60
  11  -1   0    1.80    3.10
 -11  -1   0    3.00    3.40
  11  -1   0   -3.80    2.90
 -11  -1   0   -1.30    2.60
  11  -1   0    8.50    4.30
  11   1   0    4.90    3.10
  11   1   0    5.50    3.40
 -11   1   0    5.60    2.60
 -11   1   0   -0.10    3.30
  11   1   0    0.90    3.20
 -12  -1   0  205.88   14.30
 -12  -1   0  231.48   14.30
  12  -1   0  233.68   14.10
  12   1   0  244.08   15.20
 -12   1   0  226.68   14.20
 -12   1   0  265.37   15.40
  12   1   0  235.88   15.60
  12   1   0  241.38   14.10
  13  -1   0   41.00    8.70
 -13  -1   0   18.90    6.70
 -13  -1   0   34.20    6.60
  13  -1   0   33.10    6.70
  13  -1   0   48.80    8.90
  13   1   0   37.30    7.90
 -13   1   0   26.50    6.50
  13   1   0   31.00    7.30
  13   1   0   25.90    5.90
 -13   1   0   39.00    7.50
  14  -1   0    8.50    5.40
  14  -1   0   14.00    6.30
 -14  -1   0    9.50    6.50
 -14  -1   0   12.00    4.70
  14  -1   0   15.10    5.70
  14   1   0   11.40    5.40
 -14   1   0   -3.20    6.50
  14   1   0    9.40    5.60
 -14   1   0   10.60    4.80
  14   1   0   15.10    5.70
  15  -1   0   34.20    8.90
 -15  -1   0   39.40    8.50
  15  -1   0   31.60    9.00
  15   1   0   37.60    7.90
 -15   1   0   30.20    7.20
  15   1   0   24.20    7.20
   1  -2   0  428.56   14.50
  -1  -2   0  416.36   14.50
   1  -2   0  431.26   14.10
  -1  -2   0  418.56   14.10
   1  -2   0  401.56   14.50
  -1  -2   0  419.66   14.50
   1   2   0  419.56   14.50
   1   2   0  414.46   14.10
  -1   2   0  417.66   14.50
   1   2   0  415.16   14.50
   1   2   0  430.96   14.00
  -1   2   0  427.36   14.50
  -1   2   0  414.06   14.50
  -1   2   0  430.56   14.10
  -2  -2   0 1127.39   38.20
   2  -2   0 1161.58   38.80
  -2  -2   0 1131.39   37.80
   2  -2   0 1140.49   38.10
  -2  -2   0 1133.09   38.10
   2  -2   0 1095.49   38.20
   2  -2   0 1168.08   37.90
  -2   2   0 1109.59   38.00
   2   2   0 1162.18   38.10
   2   2   0 1137.49   37.60
  -2   2   0 1123.29   38.20
   2   2   0 1121.39   38.30
  -2   2   0 1158.78   38.20
  -2   2   0 1156.88   37.90
   2   2   0 1107.09   37.80
   3  -2   0  753.92   25.90
   3  -2   0  714.43   26.00
  -3  -2   0  738.83   26.10
   3  -2   0  735.33   25.80
   3  -2   0  751.62   26.00
  -3  -2   0  736.33   25.80
  -3  -2   0  724.63   25.50
   3   2   0  709.43   25.60
  -3   2   0  755.52   25.80
   3   2   0  732.43   25.30
   3   2   0  744.83   26.20
  -3   2   0  751.32   25.90
  -3   2   0  745.83   25.80
  -3   2   0  749.33   26.00
   3   2   0  719.23   25.70
   4  -2   0  208.38    9.20
   4  -2   0  209.08    9.50
   4  -2   0  192.68   10.30
  -4  -2   0  222.68    9.40
   4  -2   0  218.18    9.40
  -4  -2   0  209.28    9.00
  -4   2   0  208.58    9.30
  -4   2   0  223.18    9.30
   4   2   0  218.78    9.20
  -4   2   0  210.78    9.20
   4   2   0  213.78    9.70
   4   2   0  200.58    8.70
  -5  -2   0   74.89    4.70
   5  -2   0   64.59    4.60
   5  -2   0   73.39    4.80
  -5  -2   0   69.09    4.70
   5  -2   0   74.39    5.00
  -5  -2   0   62.79    4.70
   5  -2   0   61.09    4.70
   5   2   0   64.99    4.60
  -5   2   0   62.39    4.70
  -5   2   0   58.69    4.40
   5   2   0   68.89    5.10
   5   2   0   68.49    4.40
   5   2   0   61.79    4.60
  -5   2   0   65.59    4.80
  -5   2   0   67.39    4.60
   6  -2   0  125.19    7.40
   6  -2   0  122.79    7.50
  -6  -2   0  137.09    7.70
  -6  -2   0  123.39    7.10
   6  -2   0  127.49    7.70
   6  -2   0  119.39    7.20
  -6  -2   0  134.29    7.50
  -6   2   0  137.29    7.60
  -6   2   0  134.69    7.50
   6   2   0  125.89    6.90
   6   2   0  129.09    7.30
   6   2   0  119.59    7.70
  -6   2   0  145.59    7.70
  -6   2   0  129.59    7.60
   6   2   0  125.19    7.50
   7  -2   0    1.90    1.60
   7  -2   0    0.20    1.60
   7  -2   0    0.80    1.50
  -7  -2   0    1.30    1.80
   7  -2   0    0.50    1.60
  -7  -2   0   -0.70    1.40
  -7  -2   0    3.00    1.90
   7   2   0    1.90    1.80
  -7   2   0    3.60    2.20
  -7   2   0   -0.40    1.40
  -7   2   0    0.00    1.60
  -7   2   0    3.00    2.00
   7   2   0   -0.60    1.40
   7   2   0   -0.20    1.60
   7   2   0   -0.80    1.40
   8  -2   0  150.08    9.40
  -8  -2   0  140.19    8.70
   8  -2   0  136.29    9.20
   8  -2   0  145.89    8.70
  -8  -2   0  157.28    9.30
  -8  -2   0  139.59    8.60
  -8   2   0  141.39    9.70
  -8   2   0  149.88    9.10
  -8   2   0  138.39    8.90
  -8   2   0  137.79    8.70
   8   2   0  143.89    9.00
   8   2   0  141.19    9.30
   8   2   0  140.69    8.40
   9  -2   0  115.49    8.50
  -9  -2   0  119.09    8.90
  -9  -2   0  122.59    8.60
   9  -2   0  129.39    9.30
  -9  -2   0  115.49    8.20
   9  -2   0  115.69    8.50
  -9  -2   0  115.69    8.10
   9  -2   0  117.59    9.00
   9   2   0  125.49    8.00
  -9   2   0  115.09    8.70
   9   2   0  125.09    8.80
  -9   2   0  137.89    8.80
   9   2   0  132.89    9.60
   9   2   0  101.69    8.20
  -9   2   0  133.09    9.00
  -9   2   0  125.49    8.70
 -10  -2   0  241.88   13.80
  10  -2   0  272.17   15.00
  10  -2   0  257.27   14.60
  10  -2   0  216.48   16.50
 -10  -2   0  256.57   13.70
  10   2   0  242.08   14.00
 -10   2   0  247.48   13.70
 -10   2   0  253.57   14.20
  10   2   0  264.67   15.00
  10   2   0  253.47   13.30
  11  -2   0  165.58   12.10
  11  -2   0  175.28   12.70
  11  -2   0  209.68   14.20
 -11  -2   0  168.68   12.20
 -11  -2   0  184.48   12.40
 -11   2   0  188.08   12.90
 -11   2   0  212.68   12.50
  11   2   0  204.78   12.90
  11   2   0  187.68   13.20
  11   2   0  202.48   11.70
 -12  -2   0   20.40    5.40
  12  -2   0   21.30    5.60
  12  -2   0   22.60    6.40
  12  -2   0   15.70    5.00
 -12  -2   0    8.20    4.00
  12   2   0   11.10    4.40
 -12   2   0    9.40    4.30
  12   2   0   19.40    6.00
 -12   2   0   16.60    5.50
  12   2   0   24.80    5.40
  13  -2   0  140.19   12.10
 -13  -2   0  133.99   12.70
 -13  -2   0  128.09   11.10
  13  -2   0  167.98   15.80
  13  -2   0  136.69   12.10
 -13   2   0  151.88   11.60
  13   2   0  128.99   11.60
  13   2   0  138.89   11.10
 -13   2   0  123.19   18.80
  13   2   0  153.48   12.60
  14  -2   0   12.10    5.70
 -14  -2   0    0.10    3.90
  14  -2   0    5.40    5.40
  14  -2   0   -1.10    4.00
 -14  -2   0    8.60    6.10
  14   2   0    9.30    5.40
 -14   2   0    8.10    4.30
 -14   2   0   -6.20    7.00
  14   2   0    3.20    4.40
  14   2   0   -2.10    4.20
  15  -2   0    4.90    5.20
 -15  -2   0    0.60    4.80
  15  -2   0    0.60    5.50
  15   2   0   -5.60    4.70
 -15   2   0   -0.80    4.10
  15   2   0   -4.10    5.00
   0  -3   0    0.40    0.40
   0  -3   0    0.20    0.30
   0  -3   0    0.50    0.50
   0   3   0    0.10    0.40
   0   3   0    0.20    0.30
  -1  -3   0 2567.14   82.79
   1  -3   0 2547.75   83.39
   1  -3   0 2542.35   83.29
   1  -3   0 2524.55   83.39
  -1  -3   0 2620.64   83.49
  -1  -3   0 2598.34   83.29
   1   3   0 2488.65   82.69
  -1   3   0 2504.75   83.39
  -1   3   0 2567.24   83.39
   1   3   0 2545.15   83.49
   1   3   0 2561.34   83.29
  -1   3   0 2561.34   83.29
   1   3   0 2526.75   82.69
  -2  -3   0 4463.95  146.29
   2  -3   0 4584.94  146.99
  -2  -3   0 4551.64  146.99
  -2  -3   0 4490.65  146.89
  -2  -3   0 4491.15  146.29
   2  -3   0 4484.95  146.89
  -2   3   0 4555.14  146.39
   2   3   0 4375.76  146.79
  -2   3   0 4569.34  146.89
   2   3   0 4573.24  146.19
   2   3   0 4418.16  146.29
  -2   3   0 4581.14  146.99
   2   3   0 4443.56  146.99
  -2   3   0 4499.95  146.99
   3  -3   0   98.79    5.40
   3  -3   0  111.49    5.30
   3  -3   0  101.39    5.30
   3  -3   0  106.99    5.20
  -3  -3   0  109.09    4.80
  -3  -3   0   99.89    5.20
  -3  -3   0   93.99    4.80
  -3   3   0  109.19    5.30
   3   3   0  106.69    4.70
  -3   3   0  114.59    5.60
   3   3   0  103.09    5.20
  -3   3   0   97.79    5.20
  -3   3   0  102.89    5.00
   3   3   0  101.09    5.00
   3   3   0  108.09    5.60
   4  -3   0   13.70    2.20
   4  -3   0   10.40    2.30
   4  -3   0   17.00    2.70
  -4  -3   0    8.50    1.70
  -4  -3   0   15.30    2.30
  -4  -3   0    9.70    1.60
  -4  -3   0   12.10    2.40
   4  -3   0   14.60    2.50
  -4   3   0   17.50    2.50
   4   3   0   12.30    2.60
   4   3   0   14.60    2.60
   4   3   0   12.10    1.90
  -4   3   0   21.60    3.20
  -4   3   0   12.90    2.30
  -4   3   0   16.40    2.30
   4   3   0   13.50    2.30
  -5  -3   0   53.39    4.10
  -5  -3   0   46.50    4.20
   5  -3   0   54.29    4.30
   5  -3   0   57.09    4.20
  -5  -3   0   59.19    4.30
   5  -3   0   50.39    4.30
   5  -3   0   59.69    4.40
   5   3   0   51.79    4.40
  -5   3   0   56.79    4.40
  -5   3   0   60.09    4.50
   5   3   0   53.39    3.80
   5   3   0   49.20    4.00
   5   3   0   51.09    4.00
  -5   3   0   59.49    4.30
  -5   3   0   57.89    4.20
  -6  -3   0    4.10    1.50
   6  -3   0    1.60    1.50
   6  -3   0    2.50    1.80
   6  -3   0    2.00    1.80
  -6  -3   0    3.40    1.60
  -6  -3   0    2.60    1.60
   6  -3   0    4.50    1.70
   6   3   0    3.30    1.80
   6   3   0    5.40    1.60
  -6   3   0    3.90    2.00
  -6   3   0    4.30    1.60
  -6   3   0    5.50    2.00
   6   3   0    3.70    1.80
   6   3   0    4.60    2.10
  -6   3   0    4.10    1.80
   7  -3   0  139.09    8.20
   7  -3   0  125.29    8.00
  -7  -3   0  136.59    8.10
  -7  -3   0  127.39    8.10
   7  -3   0  125.29    7.90
  -7  -3   0  126.79    7.60
   7  -3   0  110.79    7.50
   7   3   0  132.99    8.00
   7   3   0  132.89    8.60
   7   3   0  117.29    7.10
   7   3   0  117.29    7.50
  -7   3   0  131.19    8.10
  -7   3   0  132.89    7.90
  -7   3   0  138.79    8.00
  -7   3   0  118.79    7.70
   8  -3   0  241.48   13.00
   8  -3   0  262.47   13.00
  -8  -3   0  246.88   12.20
   8  -3   0  239.28   14.70
   8  -3   0  239.48   12.40
  -8  -3   0  231.18   14.60
  -8  -3   0  248.38   12.70
   8   3   0  248.18   11.70
   8   3   0  235.08   13.70
  -8   3   0  237.88   12.30
   8   3   0  234.28   13.10
  -8   3   0  225.48   12.20
  -8   3   0  246.18   12.60
   8   3   0  248.98   12.50
   9  -3   0   98.09    7.90
  -9  -3   0   91.09    8.00
   9  -3   0   94.79    7.90
   9  -3   0  112.29    8.50
  -9  -3   0   90.89    7.50
   9  -3   0  102.59    7.80
  -9  -3   0   96.99    7.50
   9   3   0  109.79    8.00
   9   3   0  108.69    8.80
  -9   3   0  106.09    8.00
  -9   3   0  109.69    8.60
  -9   3   0  124.09    8.80
  -9   3   0  116.79    8.10
   9   3   0   84.69    7.50
   9   3   0  121.79    7.60
 -10  -3   0  167.68   10.80
 -10  -3   0  183.28   11.40
  10  -3   0  202.88   11.60
  10  -3   0  188.78   12.10
  10  -3   0  178.68   11.70
 -10  -3   0  158.68   11.40
  10   3   0  171.48   12.00
  10   3   0  164.68   10.50
  10   3   0  188.08   11.50
 -10   3   0  171.38   11.50
 -10   3   0  197.58   11.60
  11  -3   0  168.88   11.70
 -11  -3   0  149.49   11.10
  11  -3   0  156.78   11.90
 -11  -3   0  171.88   11.70
  11  -3   0  194.38   12.80
  11   3   0  155.58   12.00
 -11   3   0  173.68   12.20
  11   3   0  175.58   10.70
 -11   3   0  157.28   11.10
  11   3   0  168.98   11.60
  12  -3   0   19.10    5.20
  12  -3   0   11.20    4.50
  12  -3   0   11.80    4.80
 -12  -3   0   12.10    4.40
 -12  -3   0   11.80    5.10
 -12   3   0    9.40    3.70
  12   3   0    6.20    3.80
  12   3   0   13.30    5.50
  12   3   0   14.40    5.20
  13  -3   0   15.60    5.80
 -13  -3   0   15.90    6.20
  13  -3   0    9.40    4.90
  13   3   0    9.20    4.80
 -13   3   0   15.60    4.80
  13   3   0   17.20    5.90
 -13   3   0    6.80    6.40
  13   3   0   30.60    5.90
 -14  -3   0   13.30    5.10
 -14  -3   0   12.30    6.60
  14  -3   0    2.30    4.70
  14  -3   0   -4.80    9.00
  14  -3   0    3.00    4.80
  14   3   0   -2.20    4.10
  14   3   0    2.90    4.50
 -14   3   0    3.10    7.30
  14   3   0   -0.80    4.90
 -14   3   0    6.80    4.20
  15  -3   0   57.59   10.10
  15  -3   0   87.09   12.90
 -15  -3   0   63.89   10.60
 -15   3   0   46.50    9.10
  15   3   0   50.49   10.50
  15   3   0   56.29   10.70
   0  -4   0 2113.89   69.19
   0  -4   0 2095.59   69.29
   0  -4   0 2111.09   69.79
   0   4   0 2132.19   68.99
   0   4   0 2141.89   69.79
  -1  -4   0   34.10    2.10
   1  -4   0   31.00    2.30
  -1  -4   0   31.70    1.80
   1  -4   0   37.10    2.40
   1  -4   0   27.90    2.10
  -1   4   0   30.10    2.10
  -1   4   0   32.20    2.20
  -1   4   0   32.20    2.40
   1   4   0   34.10    2.50
   1   4   0   29.90    1.60
   1   4   0   33.30    1.80
   1   4   0   28.90    2.20
   1   4   0   33.70    2.10
   2  -4   0  356.16   12.50
   2  -4   0  346.67   13.30
   2  -4   0  363.16   13.30
   2  -4   0  364.86   13.30
  -2  -4   0  358.16   13.20
  -2  -4   0  336.67   12.40
   2   4   0  350.46   13.20
   2   4   0  351.36   13.20
  -2   4   0  363.86   13.30
  -2   4   0  356.76   13.20
  -2   4   0  363.76   12.50
   2   4   0  358.36   12.30
  -2   4   0  334.17   13.10
   2   4   0  342.97   12.40
  -3  -4   0  137.99    6.60
   3  -4   0  137.29    6.10
  -3  -4   0  127.39    5.90
  -3  -4   0  136.09    6.60
   3  -4   0  135.19    6.80
   3  -4   0  134.79    6.60
   3  -4   0  145.19    6.60
  -3   4   0  145.79    6.70
  -3   4   0  135.99    6.60
   3   4   0  146.19    6.80
   3   4   0  130.89    6.00
  -3   4   0  146.19    6.60
  -3   4   0  140.89    6.10
   3   4   0  126.59    6.40
   3   4   0  138.99    5.80
   4  -4   0  162.28    8.10
  -4  -4   0  161.38    7.80
   4  -4   0  169.18    7.60
   4  -4   0  165.48    7.90
  -4  -4   0  153.68    7.20
  -4  -4   0  155.58    7.90
   4  -4   0  156.58    7.70
  -4  -4   0  158.58    7.80
   4   4   0  156.98    6.90
   4   4   0  155.08    8.00
   4   4   0  154.58    7.60
  -4   4   0  163.38    7.40
   4   4   0  164.98    7.40
  -4   4   0  161.88    7.90
  -4   4   0  171.98    7.80
  -4   4   0  166.98    7.90
  -5  -4   0    7.40    1.90
  -5  -4   0    4.80    1.50
  -5  -4   0    4.60    1.80
   5  -4   0    5.60    2.00
   5  -4   0    6.10    1.80
   5  -4   0    4.90    1.80
   5  -4   0    3.50    1.70
  -5  -4   0    4.70    1.60
   5   4   0    6.60    1.70
  -5   4   0    6.00    1.60
  -5   4   0    5.80    1.90
   5   4   0    3.30    1.40
  -5   4   0    5.60    1.70
   5   4   0    5.00    1.80
  -5   4   0    5.40    1.60
   5   4   0    2.90    1.20
  -6  -4   0   38.70    3.70
  -6  -4   0   36.20    4.10
   6  -4   0   47.30    4.40
  -6  -4   0   41.60    4.00
   6  -4   0   49.60    4.60
   6  -4   0   47.20    4.30
   6  -4   0   48.60    4.40
   6   4   0   47.10    4.50
  -6   4   0   35.10    3.70
  -6   4   0   40.80    3.90
  -6   4   0   44.70    4.40
   6   4   0   45.20    4.20
   6   4   0   40.80    3.60
  -6   4   0   41.80    4.20
   6   4   0   52.89    4.50
   7  -4   0  162.38    9.10
   7  -4   0  182.88   10.10
  -7  -4   0  145.69    8.60
   7  -4   0  177.18    9.40
   7  -4   0  160.28    9.10
  -7  -4   0  164.68    9.60
  -7  -4   0  158.18    9.20
   7   4   0  168.68    8.50
   7   4   0  159.68    9.00
  -7   4   0  164.18    9.50
  -7   4   0  160.28    9.20
  -7   4   0  164.08    9.00
   7   4   0  165.48    9.10
   7   4   0  143.09    9.30
  -7   4   0  161.48    9.00
   8  -4   0   46.70    5.30
   8  -4   0   47.70    5.20
  -8  -4   0   50.19    5.00
  -8  -4   0   48.90    5.40
   8  -4   0   52.19    6.60
   8  -4   0   55.79    5.60
  -8  -4   0   39.70    4.50
   8   4   0   38.60    5.60
  -8   4   0   48.90    5.40
   8   4   0   49.60    4.70
  -8   4   0   45.70    5.10
   8   4   0   44.10    4.90
  -8   4   0   53.89    6.60
  -8   4   0   47.30    4.80
   8   4   0   48.40    6.10
   9  -4   0   57.99    6.40
  -9  -4   0   61.29    7.50
  -9  -4   0   51.89    5.80
   9  -4   0   64.59    6.50
   9  -4   0   68.09    6.40
   9  -4   0   56.59    7.70
  -9  -4   0   75.39    6.70
  -9   4   0   70.79    6.90
  -9   4   0   65.79    6.10
   9   4   0   54.69    7.70
   9   4   0   57.89    6.10
   9   4   0   58.29    7.30
   9   4   0   57.29    5.70
  -9   4   0   68.29    6.80
  -9   4   0   55.59    6.20
  10  -4   0   33.90    6.20
  10  -4   0   26.60    5.50
 -10  -4   0   19.20    4.60
  10  -4   0   28.20    5.20
 -10  -4   0   24.60    5.20
  10   4   0   30.30    6.00
 -10   4   0   28.50    5.50
 -10   4   0   23.50    5.10
 -10   4   0   23.10    4.70
  10   4   0   24.70    4.60
  10   4   0   20.00    4.60
  11  -4   0    2.50    3.50
 -11  -4   0    7.80    3.50
  11  -4   0   15.40    4.40
  11  -4   0   15.90    4.70
 -11   4   0    9.70    3.50
  11   4   0    4.30    3.20
 -11   4   0    9.70    4.60
  11   4   0   14.90    4.40
  11   4   0   12.00    4.40
  12  -4   0   92.99   11.10
 -12  -4   0   85.99    8.90
 -12  -4   0   83.69    9.90
  12  -4   0   99.99    9.70
  12  -4   0  104.39    9.60
  12   4   0   83.29    9.20
 -12   4   0   98.09    9.10
  12   4   0  104.69   10.30
 -12   4   0   85.39   10.30
  12   4   0  112.19    9.90
 -13  -4   0   20.80    5.70
  13  -4   0   18.50    5.40
  13  -4   0   42.90    8.80
 -13  -4   0   30.10    7.10
  13  -4   0   13.30    5.50
  13   4   0   14.70    4.90
 -13   4   0   31.00    6.40
 -13   4   0   33.20    8.10
  13   4   0   34.90    7.60
  13   4   0   28.30    6.90
  14  -4   0  103.59   11.50
 -14  -4   0  114.59   13.30
  14  -4   0  115.69   12.20
  14  -4   0  112.99   12.30
 -14  -4   0  115.09   11.60
  14   4   0  137.89   13.30
 -14   4   0  120.29   11.40
 -14   4   0  114.59   14.30
  14   4   0  124.89   11.40
  14   4   0  110.29   11.40
  15  -4   0    1.40    6.10
 -15  -4   0   -4.30    5.20
  15  -4   0    1.70    5.30
  15   4   0    1.80    5.70
 -15   4   0   -1.30    8.90
  15   4   0   -3.00    5.30
   0  -5   0    0.80    0.70
   0  -5   0    1.00    0.50
   0  -5   0    0.70    0.80
   0   5   0    0.20    0.60
   0   5   0    0.70    0.90
   1  -5   0   15.00    1.90
  -1  -5   0   10.20    2.00
  -1  -5   0   13.80    1.40
  -1  -5   0   12.00    2.00
   1  -5   0   13.30    1.70
   1  -5   0   12.90    1.70
  -1   5   0   11.50    1.60
   1   5   0   11.20    1.50
  -1   5   0   10.80    1.50
   1   5   0    8.10    1.60
   1   5   0   12.00    1.10
   1   5   0   11.20    1.20
   1   5   0   10.20    1.70
  -1   5   0    8.50    1.60
  -2  -5   0 3515.85  117.19
  -2  -5   0 3663.23  118.49
  -2  -5   0 3675.83  118.19
   2  -5   0 3566.84  118.39
  -2  -5   0 3622.64  117.39
   2  -5   0 3635.94  118.39
   2  -5   0 3673.83  118.39
  -2   5   0 3633.84  118.39
   2   5   0 3570.24  118.39
   2   5   0 3544.15  117.29
   2   5   0 3562.74  117.09
  -2   5   0 3671.93  117.19
   2   5   0 3522.55  118.19
  -2   5   0 3552.84  118.29
  -2   5   0 3685.83  118.39
   3  -5   0    2.00    0.90
  -3  -5   0    0.60    1.00
  -3  -5   0    0.70    0.60
   3  -5   0    2.10    1.20
   3  -5   0    0.50    0.80
  -3  -5   0    0.40    0.90
  -3  -5   0    0.80    0.80
   3  -5   0    2.00    1.40
  -3   5   0    0.60    1.10
   3   5   0    0.50    1.00
   3   5   0    1.20    0.70
  -3   5   0    0.60    1.10
   3   5   0    1.60    0.80
   3   5   0    1.00    0.80
  -3   5   0    0.40    0.70
  -3   5   0    0.70    1.10
  -4  -5   0  275.47   10.80
  -4  -5   0  270.47   11.80
  -4  -5   0  257.57   10.60
   4  -5   0  285.07   11.20
   4  -5   0  261.07   11.50
  -4  -5   0  260.27   11.50
   4  -5   0  283.87   12.00
   4  -5   0  253.97   11.50
   4   5   0  266.67   11.40
   4   5   0  277.27   10.40
  -4   5   0  276.67   11.50
  -4   5   0  271.77   10.90
   4   5   0  270.57   11.90
   4   5   0  267.77   10.90
  -4   5   0  254.17   11.50
  -4   5   0  267.47   11.70
   5  -5   0   44.40    4.30
   5  -5   0   45.20    3.70
  -5  -5   0   38.10    3.80
  -5  -5   0   43.80    6.10
  -5  -5   0   50.89    3.70
  -5  -5   0   35.50    3.80
   5  -5   0   42.40    3.90
   5  -5   0   44.50    4.20
   5   5   0   44.20    3.70
  -5   5   0   42.10    4.00
  -5   5   0   42.20    4.10
   5   5   0   49.00    3.40
  -5   5   0   37.60    3.50
   5   5   0   39.10    3.60
  -5   5   0   42.50    4.00
   5   5   0   45.30    4.30
   6  -5   0   23.50    3.80
   6  -5   0   13.60    3.20
   6  -5   0   17.80    3.70
  -6  -5   0   19.30    3.50
   6  -5   0   20.40    3.20
  -6  -5   0   14.80    3.20
  -6  -5   0   17.00    2.90
   6   5   0   13.90    2.80
   6   5   0   18.90    3.20
  -6   5   0   10.50    2.30
  -6   5   0   19.80    3.40
  -6   5   0   12.20    2.50
   6   5   0   12.70    2.80
  -6   5   0   19.20    3.60
   6   5   0   16.10    2.40
  -7  -5   0   89.79    6.50
  -7  -5   0   89.49    6.20
  -7  -5   0   89.79    7.00
  -7  -5   0   82.59    5.90
   7  -5   0   74.49    6.10
   7  -5   0   81.49    6.60
   7  -5   0   83.79    6.30
   7  -5   0   93.99    6.40
   7   5   0   83.99    6.10
   7   5   0   78.19    6.50
  -7   5   0   86.79    6.60
  -7   5   0   89.69    6.20
  -7   5   0   79.29    6.50
  -7   5   0   86.39    6.20
   7   5   0   88.89    6.40
   7   5   0   92.69    5.70
   8  -5   0   49.70    5.60
   8  -5   0   59.59    5.60
  -8  -5   0   45.30    5.30
  -8  -5   0   52.19    5.20
   8  -5   0   46.30    5.20
  -8  -5   0   49.00    5.10
   8  -5   0   49.99    5.70
  -8  -5   0   51.59    6.50
   8   5   0   52.59    5.50
  -8   5   0   44.30    6.00
  -8   5   0   52.69    5.20
  -8   5   0   42.50    5.90
   8   5   0   49.20    5.50
   8   5   0   44.00    4.90
  -8   5   0   46.30    4.80
   8   5   0   52.99    4.70
   9  -5   0   67.09    6.80
   9  -5   0   54.29    8.00
   9  -5   0   60.89    6.40
   9  -5   0   54.39    6.30
  -9  -5   0   71.49    6.50
  -9  -5   0   74.69   11.40
   9   5   0   49.30    9.70
  -9   5   0   55.09    9.00
  -9   5   0   61.79    8.50
   9   5   0   64.39    6.20
  -9   5   0   62.69    6.40
   9   5   0   62.19    6.80
  -9   5   0   69.59    6.20
   9   5   0   51.49    5.30
 -10  -5   0   45.90    6.30
 -10  -5   0   45.10    6.60
  10  -5   0   31.30    5.70
  10  -5   0   45.40    7.20
  10  -5   0   47.70    7.30
  10   5   0   30.60    6.40
  10   5   0   36.30    5.60
 -10   5   0   45.40    7.10
 -10   5   0   41.20    5.90
  10   5   0   30.00    5.70
 -10   5   0   33.10    5.40
  11  -5   0   43.20    6.90
  11  -5   0   41.60    7.10
 -11  -5   0   34.40    6.30
  11  -5   0   45.30    7.80
 -11   5   0   42.30    6.70
  11   5   0   38.60    6.60
 -11   5   0   40.40    7.10
  11   5   0   39.70    5.60
  11   5   0   32.80    6.60
  12  -5   0  144.79   12.20
  12  -5   0  138.59   11.40
 -12  -5   0  142.79   11.20
  12  -5   0  142.69   11.70
 -12   5   0  133.99   11.70
  12   5   0  147.19   11.30
  12   5   0  128.89   12.00
 -12   5   0  140.89   10.80
  12   5   0  132.89    9.60
  13  -5   0   18.70    5.20
 -13  -5   0   18.30    5.30
  13  -5   0   14.90    5.10
  13  -5   0   31.40    7.10
  13   5   0   25.60    7.40
 -13   5   0   20.10    4.50
  13   5   0   33.60    7.30
  13   5   0   26.70    6.00
 -13   5   0   18.10    6.50
  14  -5   0    3.50    4.80
  14  -5   0    5.70    5.00
 -14  -5   0    1.10    6.50
  14  -5   0    7.50    5.20
 -14  -5   0   -1.10    4.60
  14   5   0   -8.60    4.70
 -14   5   0    0.30    7.30
  14   5   0   -1.60    4.00
 -14   5   0    0.40    3.80
  14   5   0   -2.10    5.10
  15  -5   0   -6.40    4.90
  15  -5   0    9.80    7.50
  15   5   0    0.40    5.30
   0  -6   0 1896.51   61.19
   0  -6   0 1839.92   61.39
   0  -6   0 1837.32   62.19
   0   6   0 1883.91   62.29
   0   6   0 1859.71   61.19
  -1  -6   0  151.88    7.00
   1  -6   0  154.58    6.50
  -1  -6   0  147.19    6.00
   1  -6   0  149.09    6.80
   1  -6   0  143.09    6.30
  -1   6   0  142.99    6.70
  -1   6   0  150.58    6.40
  -1   6   0  155.48    6.30
   1   6   0  142.49    6.00
   1   6   0  140.99    6.90
   1   6   0  142.49    5.60
   2  -6   0 1907.21   62.29
  -2  -6   0 1868.91   61.99
  -2  -6   0 1858.21   61.19
   2  -6   0 1856.11   62.39
   2  -6   0 1876.91   62.29
  -2  -6   0 1839.52   62.39
   2   6   0 1889.21   62.89
   2   6   0 1806.82   60.99
  -2   6   0 1873.81   62.39
   2   6   0 1827.92   60.89
   2   6   0 1845.72   61.99
  -2   6   0 1854.81   62.19
  -2   6   0 1863.51   62.09
   2   6   0 1862.41   62.39
  -3  -6   0  426.46   15.10
   3  -6   0  439.36   15.20
  -3  -6   0  405.36   15.00
   3  -6   0  421.66   16.30
   3  -6   0  405.36   16.20
  -3  -6   0  416.06   16.10
   3   6   0  416.46   17.20
  -3   6   0  427.76   16.20
   3   6   0  412.56   15.10
  -3   6   0  407.96   15.00
   3   6   0  414.96   14.70
   3   6   0  437.06   16.40
  -3   6   0  428.16   16.30
  -3   6   0  408.06   16.10
  -4  -6   0  415.76   16.60
   4  -6   0  416.56   16.60
   4  -6   0  425.36   16.80
   4  -6   0  432.36   15.70
  -4  -6   0  417.76   15.30
  -4  -6   0  385.76   15.20
  -4  -6   0  395.66   16.30
   4  -6   0  413.86   16.40
   4   6   0  408.46   14.90
   4   6   0  404.46   16.30
  -4   6   0  412.16   15.40
  -4   6   0  406.26   16.40
  -4   6   0  405.76   16.30
   4   6   0  403.66   16.70
  -4   6   0  435.16   16.70
   4   6   0  405.06   15.40
  -5  -6   0  611.24   22.70
   5  -6   0  635.14   23.30
  -5  -6   0  634.44   24.20
   5  -6   0  622.34   24.10
   5  -6   0  630.64   24.50
   5  -6   0  639.74   24.00
  -5  -6   0  641.44   24.20
   5   6   0  622.34   23.80
  -5   6   0  645.74   24.20
   5   6   0  627.34   22.40
  -5   6   0  598.74   23.90
   5   6   0  629.74   24.40
   5   6   0  601.94   23.00
  -5   6   0  650.73   24.00
  -5   6   0  608.14   23.90
   6  -6   0  195.18   10.20
   6  -6   0  192.48   10.10
  -6  -6   0  199.68    9.40
  -6  -6   0  191.38   10.30
  -6  -6   0  207.48    9.40
   6  -6   0  192.08    9.60
   6   6   0  198.78    9.60
   6   6   0  194.68   10.70
   6   6   0  198.28    8.90
  -6   6   0  194.68   10.30
  -6   6   0  196.58    9.60
  -6   6   0  189.88   10.20
   7  -6   0   87.89    6.60
  -7  -6   0   91.49    7.00
  -7  -6   0   86.49    6.00
   7  -6   0   89.19    6.80
   7  -6   0   93.99    7.30
  -7  -6   0   96.29    6.70
  -7  -6   0   91.19    6.10
   7  -6   0   89.09    6.40
   7   6   0   86.39    6.10
  -7   6   0   94.09    6.90
   7   6   0   82.39    5.50
   7   6   0   80.19    6.20
   7   6   0   87.49    6.90
  -7   6   0   93.09    6.50
  -7   6   0   88.09    6.80
  -7   6   0   81.89    5.90
   8  -6   0  109.29    7.70
   8  -6   0  109.29    8.10
  -8  -6   0  114.39    8.10
   8  -6   0  131.39    9.20
  -8  -6   0  109.39    8.10
  -8  -6   0  118.99    8.20
  -8  -6   0  110.29    7.30
   8  -6   0  110.99    8.00
   8   6   0  116.79    6.80
  -8   6   0  111.19    7.70
  -8   6   0  106.39    7.70
  -8   6   0  113.39    8.20
   8   6   0  101.99    7.60
  -8   6   0  104.99   10.20
   8   6   0  121.99    8.00
   8   6   0  102.39    8.00
   9  -6   0    2.70    2.40
   9  -6   0    5.90    2.90
   9  -6   0    1.10    2.60
  -9  -6   0    1.30    1.90
  -9  -6   0    0.30    2.90
   9   6   0    1.00    2.00
   9   6   0    1.30    2.10
  -9   6   0    1.60    3.00
  -9   6   0    2.60    2.10
   9   6   0    5.80    2.70
 -10  -6   0   29.80    5.60
  10  -6   0   34.80    6.80
  10  -6   0   26.30    4.70
  10  -6   0   25.10    5.40
 -10  -6   0   28.70    5.00
 -10  -6   0   35.40    5.10
  10  -6   0   43.80    6.50
 -10   6   0   32.30    5.40
  10   6   0   25.20    4.70
  10   6   0   26.00    4.40
 -10   6   0   24.90    4.80
  10   6   0   38.50    6.60
 -10   6   0   33.90    5.90
  11  -6   0   10.30    4.50
  11  -6   0   13.70    5.10
 -11  -6   0    5.50    3.50
  11  -6   0   10.20    3.90
 -11   6   0    6.30    4.40
  11   6   0    9.60    4.30
  11   6   0    8.80    3.80
  11   6   0    7.20    3.50
 -11   6   0   14.20    3.80
 -12  -6   0   -0.40    3.00
  12  -6   0    3.40    3.70
  12  -6   0   10.60    4.20
  12  -6   0    6.30    3.90
  12   6   0   -1.00    3.20
 -12   6   0    2.50    4.60
  12   6   0    6.40    3.70
  12   6   0    3.20    3.60
 -12   6   0    2.60    3.00
  13  -6   0   52.69    8.90
  13  -6   0   32.90    7.20
 -13  -6   0   43.90    9.20
 -13  -6   0   49.00    8.30
  13  -6   0   50.29    9.20
  13   6   0   70.99    8.30
 -13   6   0   61.29    8.90
  13   6   0   60.69    9.70
 -13   6   0   58.79    9.20
  13   6   0   80.49   10.80
  14  -6   0    6.30    4.80
  14  -6   0    6.30    5.40
 -14  -6   0    6.50    5.20
  14  -6   0   -0.20    4.90
  14   6   0    8.60    5.60
  14   6   0    5.50    4.80
 -14   6   0   11.40    8.60
  14   6   0   -7.20    4.60
 -14   6   0    3.10    3.80
  15  -6   0   -2.80    5.20
 -15  -6   0    2.10    5.90
  15   6   0    0.60    5.20
  15   6   0   -4.50   11.20
 -15   6   0    8.30    8.90
   0  -7   0    1.70    1.10
   0  -7   0    2.10    1.00
   0  -7   0    1.60    0.80
   0   7   0   -0.10    0.80
   0   7   0    2.50    1.20
   1  -7   0   90.09    4.60
   1  -7   0   89.59    4.80
  -1  -7   0   96.99    5.30
  -1  -7   0   95.19    4.00
  -1  -7   0   91.19    4.40
  -1  -7   0   97.99    4.40
   1  -7   0   98.59    5.20
  -1   7   0   91.29    4.60
   1   7   0   85.79    5.20
  -1   7   0   99.49    5.30
   1   7   0   92.99    4.40
  -1   7   0   96.79    4.70
  -2  -7   0   98.99    4.60
   2  -7   0  102.29    5.60
  -2  -7   0   98.39    5.10
   2  -7   0  101.39    5.50
   2  -7   0  105.39    5.50
  -2   7   0  108.99    5.40
   2   7   0  105.49    5.30
  -2   7   0  106.39    5.70
  -2   7   0  111.49    5.60
   2   7   0  105.99    5.90
   2   7   0  103.09    4.40
   2   7   0  102.59    5.60
   2   7   0  102.99    4.40
  -3  -7   0   11.00    1.60
   3  -7   0   14.60    2.50
  -3  -7   0   11.30    2.10
   3  -7   0   14.30    1.60
   3  -7   0    9.90    1.90
   3  -7   0   10.30    2.20
  -3  -7   0   16.50    2.00
  -3  -7   0   14.40    2.40
  -3   7   0   12.80    1.70
   3   7   0   14.40    2.50
   3   7   0   14.00    2.40
   3   7   0   11.30    1.60
  -3   7   0   18.00    3.10
  -3   7   0   14.30    2.40
  -3   7   0   15.80    2.50
   4  -7   0   34.00    2.80
  -4  -7   0   34.90    3.40
   4  -7   0   28.90    3.80
  -4  -7   0   31.30    3.40
  -4  -7   0   31.80    2.70
   4  -7   0   35.70    3.70
  -4  -7   0   35.70    2.80
   4  -7   0   33.40    3.40
  -4   7   0   42.10    3.70
  -4   7   0   34.40    3.50
  -4   7   0   34.50    2.80
   4   7   0   36.70    3.30
  -4   7   0   35.50    3.60
   4   7   0   36.00    3.50
   4   7   0   31.90    2.90
   4   7   0   35.30    2.70
  -5  -7   0  193.18    9.90
   5  -7   0  207.18   10.50
  -5  -7   0  180.68    8.70
  -5  -7   0  194.38   10.00
   5  -7   0  195.08    9.00
  -5  -7   0  222.88   10.00
   5  -7   0  195.88    9.90
   5  -7   0  207.78   10.20
  -5   7   0  207.38   10.10
  -5   7   0  193.28    9.00
   5   7   0  176.28   10.00
   5   7   0  189.88    9.70
  -5   7   0  206.38   10.10
   5   7   0  201.78    8.40
   5   7   0  202.88    9.00
  -5   7   0  203.88    9.90
  -6  -7   0  134.79    7.20
   6  -7   0  145.99    8.50
  -6  -7   0  139.79    8.50
   6  -7   0  138.99    7.70
  -6  -7   0  140.79    7.40
   6  -7   0  151.38    9.00
  -6  -7   0  133.39    8.30
   6  -7   0  127.59    8.00
   6   7   0  140.99    7.40
  -6   7   0  145.19    8.10
  -6   7   0  135.09    8.20
  -6   7   0  144.79    7.50
   6   7   0  146.89    6.90
   6   7   0  118.59    7.60
   7  -7   0    9.20    2.90
  -7  -7   0    8.70    2.90
   7  -7   0   16.20    3.40
  -7  -7   0    7.00    2.50
   7  -7   0   12.60    2.90
  -7  -7   0   12.30    2.70
  -7  -7   0    8.30    2.10
   7  -7   0   10.40    3.50
   7   7   0    9.80    2.50
   7   7   0   10.50    2.60
  -7   7   0   12.80    3.10
  -7   7   0   10.70    2.80
   7   7   0    9.70    2.80
   7   7   0    5.80    2.30
  -7   7   0   12.30    2.90
  -7   7   0   10.00    2.80
  -8  -7   0  268.97   12.90
   8  -7   0  308.87   15.20
  -8  -7   0  270.47   13.00
   8  -7   0  260.07   13.90
   8  -7   0  277.67   13.60
   8  -7   0  252.37   13.60
  -8  -7   0  264.57   13.80
  -8   7   0  254.17   13.90
   8   7   0  293.77   13.60
  -8   7   0  285.77   14.10
   8   7   0  280.57   12.30
  -8   7   0  269.07   13.30
   8   7   0  278.67   14.80
  -8   7   0  262.87   13.90
   9  -7   0   29.50    4.90
  -9  -7   0   25.40    4.50
   9  -7   0   36.40    6.10
  -9  -7   0   19.00    4.00
  -9  -7   0   21.10    4.20
   9  -7   0   24.60    5.60
   9   7   0   31.30    5.30
   9   7   0   22.70    5.20
  -9   7   0   14.40    4.10
  -9   7   0   30.70    5.70
  -9   7   0   23.60    4.50
   9   7   0   21.80    4.00
 -10  -7   0   42.40    5.80
  10  -7   0   39.20    7.00
  10  -7   0   40.80    5.60
  10  -7   0   35.30    6.70
 -10  -7   0   42.40    7.10
  10  -7   0   49.40    7.20
 -10  -7   0   29.80    5.10
  10   7   0   39.30    6.90
 -10   7   0   31.70    5.60
 -10   7   0   36.40    5.60
 -10   7   0   37.10    5.90
  10   7   0   31.40    5.70
  10   7   0   32.10    5.60
 -11  -7   0    6.40    4.30
  11  -7   0    9.70    4.40
  11  -7   0    9.70    5.40
 -11  -7   0    7.40    3.70
  11  -7   0    9.20    3.40
 -11   7   0   16.90    4.40
  11   7   0   12.10    5.40
  11   7   0   11.80    4.30
 -11   7   0   16.90    5.10
  11   7   0    8.70    3.50
 -12  -7   0   43.20   12.20
  12  -7   0   46.50    7.70
  12  -7   0   61.09    9.10
  12  -7   0   47.20    7.60
 -12  -7   0   47.90    8.20
  12   7   0   46.20    7.30
  12   7   0   44.20    6.50
 -12   7   0   43.90    7.80
 -12   7   0   48.80    7.50
  12   7   0   49.80    8.80
 -13  -7   0  118.69   11.10
  13  -7   0  134.09   12.10
  13  -7   0  125.39   12.40
  13  -7   0  121.29   11.20
 -13  -7   0  108.99   11.90
 -13   7   0   96.59   11.50
  13   7   0  114.69   12.10
  13   7   0  125.79   11.20
  13   7   0  115.89    9.90
 -13   7   0  135.89   11.30
  14  -7   0   28.10    7.80
  14  -7   0   38.80    8.60
  14  -7   0   26.30    7.00
 -14  -7   0   37.50    8.40
 -14   7   0   33.80    6.60
 -14   7   0   28.10   10.30
  14   7   0   57.39   11.10
  14   7   0   47.10    9.00
  14   7   0   29.30    6.30
  15  -7   0   41.40    9.60
  15  -7   0   36.20    8.40
 -15  -7   0   29.60    7.90
  15   7   0   55.59    9.80
  15   7   0   32.00    9.10
 -15   7   0   33.00    8.20
   0  -8   0   46.10    3.10
   0  -8   0   53.79    3.00
   0  -8   0   50.59    3.70
   0   8   0   46.60    2.80
   0   8   0   53.59    3.90
   1  -8   0  309.67   12.00
  -1  -8   0  313.97   11.60
   1  -8   0  322.77   13.40
  -1  -8   0  310.87   11.50
  -1  -8   0  304.37   11.10
  -1  -8   0  325.27   14.00
   1  -8   0  312.17   12.30
   1   8   0  296.57   11.20
  -1   8   0  302.37   12.00
  -1   8   0  316.17   12.00
   1   8   0  305.47   11.60
   1   8   0  324.77   13.00
  -1   8   0  321.57   12.80
   2  -8   0  976.60   33.90
  -2  -8   0  969.20   32.60
   2  -8   0  953.50   33.60
  -2  -8   0  931.51   33.20
   2  -8   0  951.20   34.00
   2   8   0  992.20   34.60
   2   8   0  978.50   33.40
  -2   8   0  968.70   33.50
  -2   8   0  976.20   33.70
  -2   8   0  944.01   34.00
   2   8   0  953.50   34.00
  -3  -8   0    1.20    1.20
   3  -8   0    0.10    0.90
  -3  -8   0   -0.60    1.10
   3  -8   0    2.00    1.40
  -3  -8   0   -0.40    1.00
   3  -8   0    0.60    1.10
  -3   8   0    1.70    1.30
   3   8   0    0.10    1.10
   3   8   0    0.80    0.80
   3   8   0    2.50    0.90
   3   8   0    2.30    1.10
  -3   8   0   -0.20    1.10
  -4  -8   0  137.09    6.20
   4  -8   0  147.89    6.50
  -4  -8   0  139.59    7.70
  -4  -8   0  132.89    7.30
   4  -8   0  133.09    7.50
   4  -8   0  126.69    7.40
   4  -8   0  129.09    7.30
  -4  -8   0  143.49    6.50
  -4   8   0  130.89    7.40
  -4   8   0  127.49    6.10
  -4   8   0  130.49    7.30
  -4   8   0  139.29    8.10
   4   8   0  129.29    7.40
   4   8   0  133.89    6.30
   5  -8   0  884.01   32.10
  -5  -8   0  836.62   31.90
  -5  -8   0  859.41   30.20
  -5  -8   0  843.22   30.20
   5  -8   0  849.02   31.80
  -5  -8   0  821.02   31.70
   5  -8   0  868.21   30.60
   5  -8   0  850.01   32.20
  -5   8   0  857.21   31.90
  -5   8   0  853.61   31.90
  -5   8   0  867.61   31.80
  -5   8   0  858.91   30.40
   5   8   0  861.61   30.40
   5   8   0  894.61   32.20
   5   8   0  845.52   31.70
  -6  -8   0   14.60    3.10
   6  -8   0   15.50    3.30
   6  -8   0   16.20    3.00
   6  -8   0    9.30    3.00
  -6  -8   0   18.60    3.60
  -6  -8   0   13.30    2.50
  -6  -8   0   20.30    3.10
   6  -8   0   15.20    3.20
   6   8   0   16.50    3.80
  -6   8   0   13.40    3.10
   6   8   0    9.90    2.40
   6   8   0   20.00    2.80
  -6   8   0   15.30    3.30
  -6   8   0   14.40    3.10
   6   8   0   13.50    2.80
  -6   8   0   14.80    2.80
  -7  -8   0   32.40    4.20
  -7  -8   0   22.50    3.40
  -7  -8   0   30.30    4.70
  -7  -8   0   25.80    4.40
   7  -8   0   32.40    5.00
   7  -8   0   27.50    4.20
   7  -8   0   29.70    5.40
   7  -8   0   29.70    7.00
  -7   8   0   21.90    3.80
  -7   8   0   23.90    4.60
   7   8   0   30.60    4.10
  -7   8   0   24.70    4.30
  -7   8   0   24.40    4.20
   7   8   0   35.70    5.60
   7   8   0   29.10    3.70
   8  -8   0   22.70    4.80
   8  -8   0   38.10    5.80
  -8  -8   0   35.90    5.70
  -8  -8   0   32.80    4.50
   8  -8   0   30.30    4.80
  -8  -8   0   29.10    4.10
  -8  -8   0   26.10    4.70
   8  -8   0   28.90    4.70
   8   8   0   31.00    3.90
   8   8   0   20.60    4.00
   8   8   0   35.20    5.10
  -8   8   0   38.80    5.70
  -8   8   0   25.70    5.20
   8   8   0   31.10    5.40
  -8   8   0   27.30    4.20
  -8   8   0   21.10    4.80
   9  -8   0   44.40    6.10
  -9  -8   0   36.70    5.10
  -9  -8   0   27.00    4.40
   9  -8   0   37.60    6.70
  -9  -8   0   44.20    6.50
   9  -8   0   37.40    5.20
   9  -8   0   34.50    5.70
  -9   8   0   36.10    6.00
   9   8   0   45.80    7.00
  -9   8   0   42.90    6.00
   9   8   0   43.70    5.90
  -9   8   0   36.70    5.50
  10  -8   0    1.50    2.90
  10  -8   0    4.20    3.00
 -10  -8   0    6.30    3.00
 -10  -8   0    6.30    2.80
  10  -8   0    6.00    3.60
 -10  -8   0    6.60    3.10
  10  -8   0    6.20    3.20
 -10   8   0   -0.50    3.30
  10   8   0    6.40    3.90
  10   8   0    1.10    2.60
 -10   8   0    6.30    3.20
  10   8   0    3.50    3.00
 -11  -8   0  318.27   16.10
 -11  -8   0  286.27   23.10
  11  -8   0  328.77   25.90
  11  -8   0  310.67   16.80
  11  -8   0  323.97   17.30
 -11   8   0  292.17   17.30
  11   8   0  303.57   16.20
  11   8   0  299.27   14.60
 -12  -8   0   12.50    4.90
  12  -8   0   16.80    5.80
  12  -8   0    9.10    4.70
  12  -8   0    8.20    4.40
 -12  -8   0    9.60    4.50
 -12   8   0   15.30    4.30
  12   8   0   14.00    4.20
  12   8   0   23.80    6.10
  12   8   0   10.00    4.40
 -12   8   0   12.20    5.50
  13  -8   0    2.10    4.00
 -13  -8   0   -1.90    4.40
  13  -8   0    4.10    4.10
  13  -8   0    5.90    4.60
 -13  -8   0    3.90    4.30
 -13   8   0   -0.60    3.60
  13   8   0    2.00    4.40
 -13   8   0   -3.20    5.50
  13   8   0   10.70    4.70
  13   8   0    5.80    4.60
  14  -8   0   23.40    7.40
 -14  -8   0   28.10    8.00
  14  -8   0   14.70    6.00
  14  -8   0   29.70    6.90
 -14  -8   0   23.30    7.60
  14   8   0   15.50    5.60
 -14   8   0   36.80    7.20
  14   8   0   35.80    8.70
  15  -8   0    8.20    5.90
  15  -8   0   23.50    7.90
 -15  -8   0    0.10    5.40
  15   8   0   17.10    6.80
 -15   8   0    9.00    5.50
  15   8   0    6.50    6.90
   0  -9   0    1.10    1.10
   0  -9   0   -1.20    0.90
   0  -9   0    2.00    1.00
   0  -9   0    1.40    1.00
   0   9   0    0.90    1.20
   0   9   0    0.70    0.80
  -1  -9   0  109.99    6.30
   1  -9   0  109.79    5.50
   1  -9   0  109.39    5.80
  -1  -9   0  114.79    5.00
  -1  -9   0  116.79    5.40
   1  -9   0  109.69    6.20
  -1   9   0  111.49    5.60
  -1   9   0  108.99    5.40
   1   9   0  103.79    6.30
   1   9   0  114.49    5.20
  -1   9   0  114.79    6.30
   2  -9   0  444.76   16.90
  -2  -9   0  424.36   15.90
   2  -9   0  451.25   17.50
  -2  -9   0  443.46   16.40
   2  -9   0  436.66   17.10
   2   9   0  432.66   17.70
   2   9   0  447.36   17.40
  -2   9   0  457.75   17.50
  -2   9   0  418.16   16.60
  -2   9   0  424.16   16.80
   2   9   0  465.95   16.70
  -3  -9   0  111.49    5.40
   3  -9   0  105.89    6.30
   3  -9   0  115.69    6.50
  -3  -9   0  108.59    6.80
   3  -9   0  109.59    6.50
   3   9   0  115.09    6.30
   3   9   0  122.39    7.20
  -3   9   0  112.39    6.60
   3   9   0  107.99    5.10
  -3   9   0   99.89    6.10
   3   9   0  110.39    6.40
  -3   9   0  121.39    6.60
   3   9   0  101.09    5.00
  -4  -9   0    5.70    1.70
  -4  -9   0    1.90    1.70
   4  -9   0    8.50    1.70
   4  -9   0    6.00    1.30
   4  -9   0    7.80    2.40
   4  -9   0    5.20    2.10
   4  -9   0    6.50    2.20
  -4  -9   0    4.10    1.60
   4   9   0    9.30    1.70
   4   9   0    6.70    2.20
   4   9   0    4.10    1.40
   4   9   0    6.00    1.90
  -4   9   0    5.40    2.10
  -4   9   0    5.00    1.90
  -4   9   0    1.40    1.60
   5  -9   0  222.68    9.70
   5  -9   0  219.18   11.40
   5  -9   0  243.38   11.70
  -5  -9   0  232.68   10.10
   5  -9   0  235.38   11.80
  -5  -9   0  237.58   10.00
  -5  -9   0  234.88   11.50
   5  -9   0  239.98   10.20
  -5   9   0  233.18   11.40
  -5   9   0  213.38   11.20
   5   9   0  246.88   10.20
   5   9   0  249.48   11.80
   5   9   0  222.88   11.20
  -6  -9   0   11.20    2.70
   6  -9   0   13.30    3.10
   6  -9   0    9.60    3.00
   6  -9   0   17.30    2.80
  -6  -9   0    9.00    2.20
  -6  -9   0   12.00    2.50
   6  -9   0   11.80    2.30
  -6  -9   0   13.90    3.10
   6  -9   0   10.90    2.80
  -6   9   0   14.30    2.90
   6   9   0   14.60    2.50
  -6   9   0   13.40    2.80
   6   9   0   12.50    2.90
   6   9   0   13.70    3.20
  -6   9   0    9.20    2.60
  -6   9   0   11.20    2.30
   7  -9   0   68.09    6.10
  -7  -9   0   72.59    5.40
  -7  -9   0   66.69    7.20
  -7  -9   0   65.69    6.20
   7  -9   0   60.59    5.30
   7  -9   0   68.09    5.00
   7  -9   0   64.69    6.40
  -7  -9   0   67.59    5.30
   7  -9   0   65.39    6.20
   7   9   0   70.69    6.00
   7   9   0   54.99    6.10
  -7   9   0   64.69    5.10
  -7   9   0   78.19    6.20
  -7   9   0   60.29    6.40
  -7   9   0   70.19    6.30
   7   9   0   66.39    5.40
   8  -9   0   14.10    3.60
  -8  -9   0   18.00    3.40
  -8  -9   0   24.40    4.10
   8  -9   0   18.80    4.60
   8  -9   0   13.60    3.90
  -8  -9   0   18.70    4.30
  -8  -9   0   22.80    4.60
   8  -9   0   26.40    4.00
   8   9   0   13.10    3.80
   8   9   0   21.60    3.40
  -8   9   0   23.10    4.80
  -8   9   0   27.70    4.90
   8   9   0   13.40    3.90
  -8   9   0   28.40    5.00
   9  -9   0    0.80    1.90
   9  -9   0    1.40    2.20
   9  -9   0    1.80    2.40
  -9  -9   0   -0.80    2.30
  -9  -9   0    0.30    2.50
   9  -9   0    0.30    2.10
  -9  -9   0    0.00    2.20
   9   9   0    3.60    2.70
  -9   9   0    3.80    3.20
   9   9   0   -4.80    2.20
  -9   9   0    1.30    2.40
   9   9   0    1.60    2.10
 -10  -9   0   97.49    7.80
  10  -9   0   97.09    7.50
  10  -9   0   88.49    8.30
  10  -9   0  102.29    9.50
 -10  -9   0  104.69    9.20
 -10  -9   0   99.99    7.90
  10  -9   0  104.09    8.90
  10   9   0   87.89    7.20
  10   9   0   95.49    7.90
  10   9   0   99.09    9.60
 -10   9   0  103.19    8.40
 -10   9   0   96.69    8.90
 -11  -9   0    8.40    3.80
  11  -9   0    2.80    3.50
  11  -9   0    2.60    3.50
 -11  -9   0   -2.60    3.20
  11  -9   0    2.70    3.70
  11   9   0   -0.70    3.30
 -11   9   0   -6.40    3.90
  11   9   0    3.40    3.20
 -11   9   0    0.40    2.10
  11   9   0    0.50    3.00
  12  -9   0   18.50    6.50
 -12  -9   0   19.90    5.50
  12  -9   0   18.20    5.80
 -12  -9   0   22.50    6.30
  12  -9   0   22.00    5.70
 -12   9   0   25.00    6.90
  12   9   0   21.50    5.80
 -12   9   0   19.80    4.90
  12   9   0   29.00    4.90
  12   9   0   23.40    6.50
  13  -9   0   17.60    5.40
 -13  -9   0   18.20    5.90
  13  -9   0   16.20    5.50
  13  -9   0    9.20    5.40
 -13  -9   0    8.40    5.20
  13   9   0    6.30    4.90
  13   9   0   22.10    6.30
  13   9   0   13.40    5.70
 -13   9   0   13.30    5.40
 -14  -9   0    5.30    5.70
  14  -9   0   -3.60    4.80
  14  -9   0    1.80    4.90
 -14  -9   0   -1.10    6.10
  14  -9   0    1.50    5.40
  14   9   0   -5.20    4.50
  14   9   0   -8.30    4.10
 -14   9   0  -16.30   10.70
 -14   9   0   -0.20    4.50
  15  -9   0    7.40    5.90
 -15  -9   0    5.30    5.50
  15  -9   0   14.90    6.40
  15   9   0   10.80    6.40
 -15   9   0    0.60    5.30
  15   9   0    4.90    6.40
   0 -10   0  440.86   16.90
   0 -10   0  459.75   18.10
   0 -10   0  458.35   17.00
   0 -10   0  460.75   16.50
   0  10   0  470.15   18.20
   0  10   0  441.26   16.40
   1 -10   0   60.99    4.10
  -1 -10   0   54.99    4.50
  -1 -10   0   51.99    2.90
  -1 -10   0   49.70    3.40
  -1 -10   0   51.09    3.10
   1 -10   0   54.19    4.30
   1 -10   0   56.29    3.70
  -1  10   0   49.70    3.60
  -1  10   0   50.59    3.40
   1  10   0   56.89    4.50
   1  10   0   54.29    3.30
  -1  10   0   56.19    4.30
   2 -10   0  255.47   11.40
   2 -10   0  229.38   10.80
  -2 -10   0  247.88   10.30
   2 -10   0  259.57   11.00
  -2 -10   0  253.77   10.00
  -2  10   0  252.47   10.90
   2  10   0  236.08   11.20
   2  10   0  254.07   10.50
   2  10   0  247.88   11.70
  -2  10   0  259.27   11.50
  -2  10   0  252.27   10.60
   3 -10   0  185.28    9.20
   3 -10   0  203.88    9.50
  -3 -10   0  197.78    9.80
   3 -10   0  190.38    9.50
  -3 -10   0  179.08    8.00
   3  10   0  185.48    7.60
   3  10   0  184.68    9.00
  -3  10   0  192.28    9.30
   3  10   0  174.68    7.50
   3  10   0  179.18    9.30
   3  10   0  201.88   10.20
  -3  10   0  188.68    9.50
  -3  10   0  191.18    9.10
   4 -10   0   28.30    4.30
  -4 -10   0   27.20    2.80
  -4 -10   0   33.00    4.50
   4 -10   0   38.30    4.80
   4 -10   0   27.70    4.00
  -4 -10   0   23.20    3.30
  -4  10   0   25.70    3.70
   4  10   0   26.50    2.70
   4  10   0   28.90    4.00
   4  10   0   22.20    3.60
   4  10   0   23.20    2.40
  -4  10   0   25.70    3.90
  -4  10   0   23.80    3.80
   5 -10   0   48.30    4.80
   5 -10   0   50.49    5.10
  -5 -10   0   60.19    5.10
  -5 -10   0   57.79    5.40
   5 -10   0   52.59    3.90
  -5 -10   0   50.39    3.70
   5 -10   0   50.19    5.00
   5 -10   0   54.09    3.60
  -5 -10   0   54.19    4.00
  -5  10   0   50.39    5.00
  -5  10   0   50.69    4.90
   5  10   0   58.19    5.00
  -5  10   0   54.49    4.80
   5  10   0   50.89    5.10
   5  10   0   52.39    3.90
   6 -10   0   28.60    3.20
   6 -10   0   29.20    4.40
  -6 -10   0   30.00    4.50
   6 -10   0   34.00    4.00
  -6 -10   0   24.70    4.20
   6 -10   0   43.80    5.70
   6 -10   0   32.90    5.40
  -6 -10   0   26.20    3.50
  -6 -10   0   31.30    4.00
   6  10   0   29.20    3.30
  -6  10   0   28.70    4.70
   6  10   0   23.40    4.30
  -6  10   0   28.30    4.70
   6  10   0   30.50    5.10
  -6  10   0   38.50    5.40
   7 -10   0  463.95   18.10
  -7 -10   0  450.25   20.40
   7 -10   0  457.65   18.70
  -7 -10   0  465.55   18.50
   7 -10   0  465.35   20.20
  -7 -10   0  461.15   18.30
   7 -10   0  437.66   20.60
   7 -10   0  456.05   20.30
  -7 -10   0  442.76   22.00
   7  10   0  459.75   18.60
  -7  10   0  461.25   20.00
   7  10   0  455.55   20.70
  -7  10   0  452.75   20.10
  -7  10   0  439.86   20.00
   8 -10   0   11.40    3.50
  -8 -10   0    6.20    2.30
  -8 -10   0    7.90    3.40
   8 -10   0   12.30    3.70
  -8 -10   0    3.60    2.40
   8 -10   0    8.50    2.80
   8 -10   0    9.80    2.60
  -8 -10   0    4.20    2.60
  -8  10   0    7.60    3.10
  -8  10   0    5.70    2.80
  -8  10   0    6.90    2.70
   8  10   0    5.40    2.70
  -9 -10   0    7.20    3.30
   9 -10   0   13.60    3.30
  -9 -10   0   18.10    3.80
   9 -10   0   18.70    4.40
  -9 -10   0    9.90    3.30
   9 -10   0   16.40    4.40
   9 -10   0   14.90    3.90
  -9  10   0   18.30    4.20
   9  10   0   17.40    5.30
  -9  10   0   16.90    4.40
   9  10   0   19.20    4.20
 -10 -10   0   60.29    8.40
  10 -10   0   70.29    9.40
  10 -10   0   60.69    6.20
 -10 -10   0   63.49    6.60
  10 -10   0   50.99    7.40
  10 -10   0   63.39    7.00
 -10 -10   0   62.69    6.60
 -10  10   0   62.69    7.80
  10  10   0   68.59    7.00
 -10  10   0   60.49    6.70
  10  10   0   71.39    9.70
  11 -10   0    6.70    4.00
 -11 -10   0    8.00    3.80
  11 -10   0    3.90    3.10
  11 -10   0    3.10    4.00
 -11 -10   0    8.80    3.80
  11  10   0   11.00    5.00
  11  10   0    3.10    3.50
 -11  10   0    7.20    3.70
 -11  10   0   13.50    5.70
  12 -10   0   45.40    8.60
  12 -10   0   41.80    7.30
 -12 -10   0   35.00    7.20
  12 -10   0   41.80    8.50
 -12 -10   0   51.39    8.10
  12  10   0   31.00    6.90
  12  10   0   49.40    8.10
 -12  10   0   39.10    6.80
 -12  10   0   31.00   11.30
  13 -10   0   50.99    9.30
 -13 -10   0   56.49    8.90
  13 -10   0   58.39    9.40
 -13 -10   0   38.40    8.20
  13 -10   0   44.20    8.30
 -13  10   0   42.50   10.00
  13  10   0   48.00    9.30
 -13  10   0   44.30    8.00
  13  10   0   52.99    9.90
  13  10   0   50.39    9.20
  14 -10   0   -0.10    4.60
  14 -10   0    8.50    5.30
 -14 -10   0   10.30    7.20
  14 -10   0   10.30    5.90
 -14 -10   0    6.70    5.10
  14  10   0   15.30    6.50
 -14  10   0    2.10    4.80
  14  10   0    4.70    5.10
 -15 -10   0   38.00    8.30
  15 -10   0   28.00    8.00
  15 -10   0   50.49   10.50
  15  10   0   47.00    9.40
  15  10   0   46.00   10.00
 -15  10   0   38.10    8.90
   0 -11   0   10.40    1.90
   0 -11   0    9.20    1.70
   0 -11   0   10.00    1.80
   0 -11   0    8.50    1.90
   0  11   0    6.10    1.40
   0  11   0    6.80    2.10
  -1 -11   0  805.52   28.70
   1 -11   0  871.01   29.90
   1 -11   0  846.32   30.30
   1 -11   0  834.72   31.20
  -1 -11   0  872.41   29.70
  -1 -11   0  846.32   31.40
   1  11   0  842.32   29.10
  -1  11   0  839.42   29.70
   1  11   0  874.71   31.50
  -1  11   0  848.32   31.20
   2 -11   0 1933.21   66.09
   2 -11   0 1972.70   65.79
  -2 -11   0 1942.61   64.79
  -2 -11   0 1916.11   64.99
   2 -11   0 1959.70   66.69
   2  11   0 1935.91   66.99
  -2  11   0 1983.60   66.69
   2  11   0 1918.21   65.19
  -2  11   0 1972.90   65.79
  -2  11   0 1897.31   66.59
   2  11   0 1909.91   66.49
   3 -11   0  440.16   17.30
   3 -11   0  399.76   17.20
  -3 -11   0  429.46   16.70
   3 -11   0  464.55   18.00
  -3 -11   0  406.86   15.70
  -3  11   0  411.46   16.90
  -3  11   0  429.36   17.70
   3  11   0  426.26   16.90
   3  11   0  410.66   17.40
   3  11   0  410.46   18.00
  -3  11   0  413.56   17.10
   4 -11   0  177.38    9.70
   4 -11   0  186.58    9.70
  -4 -11   0  180.48    8.20
   4 -11   0  181.08    9.50
  -4 -11   0  176.08    9.10
  -4  11   0  197.68    9.80
   4  11   0  160.58    9.30
   4  11   0  176.28    7.70
   4  11   0  181.78    9.30
   4  11   0  178.38    7.70
  -4  11   0  180.18    9.30
  -5 -11   0   68.79    6.00
   5 -11   0   68.49    4.50
   5 -11   0   77.29    6.00
  -5 -11   0   62.99    4.60
   5 -11   0   73.49    6.10
   5 -11   0   70.09    4.20
  -5 -11   0   83.19    6.00
  -5  11   0   71.59    5.70
   5  11   0   72.59    4.50
   5  11   0   71.99    5.90
   5  11   0   71.99    5.80
  -5  11   0   66.59    5.60
   5  11   0   69.59    4.60
  -5  11   0   69.29    5.90
   6 -11   0   34.00    5.50
   6 -11   0   31.70    3.20
  -6 -11   0   26.50    4.80
  -6 -11   0   36.90    3.60
   6 -11   0   33.80    4.10
  -6 -11   0   30.80    4.90
   6 -11   0   32.50    5.50
  -6 -11   0   36.10    3.50
  -6  11   0   33.10    5.00
   6  11   0   36.10    5.00
  -6  11   0   40.80    4.60
  -6  11   0   49.90    6.20
   6  11   0   40.60    6.90
   6  11   0   35.60    3.50
  -7 -11   0    9.00    3.80
  -7 -11   0    3.50    1.90
   7 -11   0    6.30    2.70
   7 -11   0    3.50    2.70
   7 -11   0    3.50    2.10
  -7 -11   0    6.00    3.00
   7 -11   0    2.70    2.30
  -7 -11   0    5.40    2.20
   7 -11   0    3.70    2.00
   7  11   0    1.50    2.40
  -7  11   0    6.40    3.20
   7  11   0    2.30    2.40
  -7  11   0    5.00    2.60
   7  11   0    4.30    2.00
  -7  11   0    5.70    2.20
   8 -11   0  128.79    9.60
  -8 -11   0  126.89    7.90
   8 -11   0  133.79    7.80
   8 -11   0  139.09    8.60
  -8 -11   0  140.39    8.30
  -8 -11   0  125.59    9.50
   8 -11   0  130.29    9.50
  -8 -11   0  128.19    9.50
   8  11   0  140.39    8.90
  -8  11   0  141.89    9.70
  -8  11   0  136.79    9.10
   8  11   0  138.29   10.40
  -9 -11   0    6.60    3.30
   9 -11   0    8.00    3.20
  -9 -11   0    6.30    2.90
  -9 -11   0    3.40    2.60
   9 -11   0    9.80    3.40
   9 -11   0   13.10    3.50
   9 -11   0    9.20    3.70
   9  11   0    3.40    2.70
  -9  11   0   11.20    3.50
  -9  11   0    4.50    3.50
   9  11   0    2.50    3.40
  10 -11   0   35.20    6.90
  10 -11   0   42.80    5.60
  10 -11   0   51.59    7.50
 -10 -11   0   41.70    6.00
 -10 -11   0   32.20    6.50
  10 -11   0   35.60    6.10
 -10 -11   0   43.30    6.30
 -10  11   0   33.00    6.10
  10  11   0   39.20    6.40
  10  11   0   37.30    7.30
 -10  11   0   29.70    5.90
  11 -11   0    6.70    4.20
  11 -11   0    7.10    3.90
  11 -11   0    1.80    2.80
 -11 -11   0    3.70    4.00
 -11 -11   0    4.30    3.60
 -11  11   0    7.50    3.90
  11  11   0   10.80    3.80
  11  11   0    4.00    3.70
 -12 -11   0   29.80    7.10
 -12 -11   0   27.70    6.30
  12 -11   0   26.20    5.90
  12 -11   0   30.80    6.50
  12 -11   0   23.30    5.90
  12  11   0   26.70    5.80
  12  11   0   34.60    7.60
 -12  11   0   29.50    6.70
  13 -11   0   46.10    9.40
  13 -11   0   72.19   10.90
 -13 -11   0   62.39    8.70
  13 -11   0   59.39    9.70
 -13 -11   0   80.29   11.40
  13  11   0   75.99   12.00
 -13  11   0   64.49    9.30
 -13  11   0   45.70    9.60
  14 -11   0   -4.60    4.40
  14 -11   0    0.80    5.50
  14 -11   0    4.70    5.70
 -14 -11   0    0.30    4.80
 -14 -11   0    6.10    7.20
  14  11   0    1.10    4.90
 -14  11   0   -2.60    4.40
  14  11   0   -2.60    5.30
   0 -12   0    9.60    2.00
   0 -12   0   13.60    2.00
   0 -12   0   10.50    2.00
   0 -12   0    9.10    1.80
   0  12   0    9.40    1.80
   0  12   0   13.10    2.90
   1 -12   0  176.78    8.50
  -1 -12   0  159.78    7.80
  -1 -12   0  173.98    7.90
   1 -12   0  168.78    7.90
   1 -12   0  171.48    9.10
  -1 -12   0  157.28    9.10
  -1  12   0  161.08    7.80
  -1  12   0  181.98    9.20
   1  12   0  175.88    9.30
  -2 -12   0 1255.37   43.20
   2 -12   0 1250.47   45.20
  -2 -12   0 1270.57   43.30
   2 -12   0 1280.67   44.60
   2 -12   0 1268.77   44.20
   2  12   0 1305.87   45.80
  -2  12   0 1274.97   45.20
  -2  12   0 1274.47   44.10
   2  12   0 1263.07   43.60
  -2  12   0 1237.98   44.10
   2  12   0 1252.57   45.00
   3 -12   0  261.87   12.80
  -3 -12   0  272.37   11.90
   3 -12   0  278.87   12.50
  -3 -12   0  287.97   11.30
   3 -12   0  295.97   12.90
   3  12   0  272.57   12.10
   3  12   0  260.87   17.50
  -3  12   0  287.17   14.30
   3  12   0  273.77   12.80
  -3  12   0  271.77   12.30
  -3  12   0  255.17   12.20
  -4 -12   0   88.39    6.20
   4 -12   0   97.09    7.00
  -4 -12   0  103.99    5.70
   4 -12   0  100.19    7.00
   4 -12   0   88.39    6.60
   4  12   0  103.19    5.30
   4  12   0  116.89    7.00
   4  12   0  101.69    5.10
  -4  12   0  115.29    6.90
  -4  12   0   99.49    6.90
   4  12   0  101.89    7.50
  -4  12   0  100.39    6.80
   4  12   0  105.59    7.00
   5 -12   0  153.08    9.10
   5 -12   0  147.79    9.10
  -5 -12   0  152.68    7.80
   5 -12   0  153.38    9.40
  -5 -12   0  153.68    8.80
  -5 -12   0  147.89    9.20
   5  12   0  158.98    9.10
   5  12   0  148.89    7.30
  -5  12   0  160.08    9.20
  -5  12   0  161.58    9.30
  -5  12   0  164.68    9.30
   5  12   0  155.98    7.50
   5  12   0  155.58    9.20
   5  12   0  166.88   10.10
   6 -12   0   80.39    5.30
   6 -12   0   87.29    7.10
  -6 -12   0   87.09    6.70
  -6 -12   0   92.89    5.90
  -6 -12   0   85.19    7.10
   6 -12   0   92.89    7.40
   6 -12   0   83.69    6.90
  -6  12   0   74.79    6.60
   6  12   0   85.99    5.50
  -6  12   0   81.29    6.60
  -6  12   0   85.89    6.60
   6  12   0   85.49    5.40
   6  12   0   93.49    7.20
   6  12   0   86.49    6.90
  -7 -12   0  405.56   16.40
  -7 -12   0  391.96   18.30
   7 -12   0  393.56   18.50
   7 -12   0  389.46   18.90
   7 -12   0  411.46   18.90
   7 -12   0  398.56   16.10
  -7 -12   0  407.96   16.70
  -7 -12   0  401.36   18.90
   7 -12   0  395.26   16.60
  -7  12   0  387.26   18.20
   7  12   0  403.66   16.50
   7  12   0  378.96   18.20
  -7  12   0  432.96   18.80
   7  12   0  375.36   18.60
  -7  12   0  379.26   18.20
  -8 -12   0    2.60    2.30
   8 -12   0   -2.20    2.40
  -8 -12   0   -0.10    2.30
   8 -12   0    3.20    2.10
   8 -12   0    4.80    2.20
   8 -12   0    2.30    2.60
  -8 -12   0    0.80    2.30
   8  12   0    0.80    2.50
   8  12   0    1.90    2.20
  -8  12   0    1.90    2.70
  -8  12   0    0.00    2.20
  -9 -12   0   11.90    3.30
   9 -12   0    3.50    2.90
   9 -12   0    7.20    3.40
   9 -12   0    8.70    4.00
  -9 -12   0    7.40    2.80
   9 -12   0   11.10    2.80
  -9 -12   0    5.70    3.20
   9  12   0   11.70    4.60
  -9  12   0    6.90    3.00
  -9  12   0    4.00    3.50
   9  12   0   11.00    3.30
  10 -12   0  169.58   10.70
  10 -12   0  180.78   12.40
  10 -12   0  172.58   10.30
 -10 -12   0  185.38   11.20
 -10 -12   0  170.38   10.60
  10 -12   0  194.98   13.70
  10  12   0  175.08   10.80
  10  12   0  165.68   12.70
 -11 -12   0   38.60    6.40
  11 -12   0   39.10    7.70
  11 -12   0   31.60    6.00
 -11 -12   0   44.20    7.70
  11 -12   0   32.80    6.50
  11  12   0   39.70    6.40
  11  12   0   34.80    8.30
 -11  12   0   42.70    7.20
 -11  12   0   40.30    7.40
  12 -12   0   96.39    9.30
  12 -12   0  109.99   11.00
  12 -12   0  101.69   13.30
 -12 -12   0  114.29   11.00
 -12 -12   0  103.89   10.20
  12  12   0  105.39   10.80
 -12  12   0   99.19   10.00
  12  12   0  100.29    9.60
 -12  12   0  111.29   12.80
 -13 -12   0    5.10    4.70
  13 -12   0   -1.00    4.40
  13 -12   0    7.20    8.10
 -13 -12   0    0.70    5.30
 -13  12   0    9.90    5.00
  13  12   0    8.00    5.60
  14 -12   0   10.80    5.70
 -14 -12   0    6.60    7.70
  14  12   0    0.70    4.80
  14  12   0   11.20    8.90
   0 -13   0    8.10    2.00
   0 -13   0    9.20    2.00
   0 -13   0    8.70    1.80
   0 -13   0    3.20    1.90
   0  13   0    7.00    2.00
   0  13   0    4.60    1.50
   1 -13   0  383.76   15.00
  -1 -13   0  384.76   16.80
   1 -13   0  377.06   16.50
  -1 -13   0  367.06   14.90
   1 -13   0  384.36   15.70
  -1 -13   0  397.26   15.10
  -1  13   0  364.86   14.80
   1  13   0  396.16   16.90
  -1  13   0  371.06   16.40
   2 -13   0   75.79    6.10
   2 -13   0   85.89    5.60
  -2 -13   0   90.49    5.20
  -2 -13   0   93.39    5.10
   2 -13   0   82.79    5.90
  -2  13   0   86.39    5.30
   2  13   0   85.49    6.10
   2  13   0   89.59    5.20
  -2  13   0   89.39    5.80
  -3 -13   0  108.99    6.40
  -3 -13   0  114.59    6.00
   3 -13   0  111.79    7.20
   3 -13   0  108.19    6.80
   3 -13   0  100.49    7.30
   3  13   0  118.99    7.90
   3  13   0  115.69    7.30
  -3  13   0  110.09    7.30
   3  13   0  103.49    6.50
  -3  13   0  116.49    6.80
  -3  13   0  109.99    6.90
   4 -13   0   61.59    5.50
   4 -13   0   61.89    5.70
   4 -13   0   57.99    5.30
  -4 -13   0   62.49    4.50
  -4 -13   0   58.89    4.90
  -4  13   0   62.89    5.30
   4  13   0   59.99    5.50
   4  13   0   68.19    5.50
   4  13   0   56.59    5.80
  -4  13   0   62.39    5.30
   4  13   0   63.19    4.00
  -4  13   0   68.59    5.70
  -5 -13   0  155.48    8.10
   5 -13   0  172.78   10.00
  -5 -13   0  173.78    9.30
   5 -13   0  164.48    9.90
   5  13   0  158.58    7.60
   5  13   0  148.29    7.40
  -5  13   0  163.78    9.60
  -5  13   0  170.58    9.90
   5  13   0  163.68   10.50
  -5  13   0  158.78    9.40
   5  13   0  166.48   10.70
   5  13   0  161.88   10.80
   6 -13   0   77.79    6.80
  -6 -13   0   84.99    7.20
   6 -13   0   84.09    7.10
  -6 -13   0   57.99    5.70
  -6 -13   0   77.79    5.60
   6 -13   0   67.99    6.60
   6  13   0   64.19    6.10
   6  13   0   77.29    5.10
  -6  13   0   67.79    6.40
   6  13   0   75.69    5.40
  -6  13   0   83.89    6.90
   6  13   0   75.39    7.30
   6  13   0   66.59    6.70
   7 -13   0   78.59    5.40
  -7 -13   0   77.79    5.80
   7 -13   0   65.99    7.10
   7 -13   0   66.19    7.20
  -7 -13   0   65.49    6.70
   7 -13   0   70.59    5.10
  -7 -13   0   56.59    6.40
   7  13   0   71.89    5.50
   7  13   0   79.29    5.80
  -7  13   0   61.19    6.50
   7  13   0   87.79    7.60
  -7  13   0   88.99    7.10
  -7  13   0   67.99    6.80
  -8 -13   0    4.20    2.60
   8 -13   0    6.30    2.50
  -8 -13   0    7.40    2.70
   8 -13   0    5.90    3.50
  -8 -13   0    4.20    2.90
   8 -13   0    3.60    2.50
   8  13   0    2.30    2.80
  -8  13   0    1.40    3.00
  -8  13   0    4.10    2.40
   8  13   0    9.40    2.90
   8  13   0    7.70    2.50
  -9 -13   0   91.89    7.00
  -9 -13   0   78.59    6.60
   9 -13   0   76.09    6.30
   9 -13   0   85.49    6.80
  -9 -13   0   87.89    8.70
   9 -13   0   79.99    8.60
   9 -13   0   88.09    9.90
   9  13   0   87.79    8.60
   9  13   0   80.49    6.90
  -9  13   0   83.59    8.60
  -9  13   0   70.19    7.50
 -10 -13   0   12.10    3.80
 -10 -13   0    3.50    3.60
  10 -13   0    5.60    3.00
  10 -13   0   -1.20    3.00
 -10 -13   0    7.40    3.60
  10 -13   0   -0.80    2.90
 -10  13   0    6.40    3.30
  10  13   0   -0.10    3.60
  10  13   0    2.70    2.50
 -10  13   0   -2.20    4.20
 -11 -13   0   11.70    3.70
  11 -13   0   11.10    5.10
 -11 -13   0   16.70    5.60
  11 -13   0    3.30    3.70
  11 -13   0    3.80    3.50
  11  13   0    4.70    5.10
 -11  13   0    6.60    3.70
 -11  13   0    9.80    5.50
  11  13   0   13.40    4.60
  12 -13   0    6.00    3.80
 -12 -13   0    6.10    5.20
  12 -13   0    7.50    5.20
  12 -13   0    9.50    5.70
 -12 -13   0    6.10    4.40
 -12  13   0    9.70    4.60
  12  13   0   10.70    4.40
  12  13   0   -3.90    4.10
 -13 -13   0   11.70    6.20
  13 -13   0   17.00    7.00
  13 -13   0   21.60    6.40
  13 -13   0   14.10    6.80
 -13 -13   0   28.90    8.00
  13  13   0   23.60    7.90
 -13  13   0   24.50    6.50
  13  13   0   13.80    6.90
 -14 -13   0   -3.30    8.10
  14 -13   0   -0.10    4.90
 -14 -13   0   -8.90    4.90
  14 -13   0    5.80    6.30
  14 -13   0    4.60    5.90
 -14  13   0   -1.50    4.50
  14  13   0   -1.80    5.00
  14  13   0   -5.30    8.70
   0 -14   0    7.20    1.90
   0 -14   0    3.10    1.50
   0 -14   0    6.10    2.00
   0 -14   0    5.60    1.70
   0  14   0    4.50    2.00
   0  14   0    1.40    1.30
  -1 -14   0   20.80    3.10
  -1 -14   0   21.40    4.20
   1 -14   0   18.60    3.80
   1 -14   0   19.70    3.80
  -1 -14   0   23.30    3.10
   1 -14   0   27.30    3.40
  -1  14   0   22.90    4.00
  -1  14   0   17.60    2.80
   1  14   0   21.00    3.80
   2 -14   0  296.47   12.60
   2 -14   0  273.57   14.20
  -2 -14   0  283.07   11.60
  -2 -14   0  292.07   11.90
   2 -14   0  264.67   13.50
  -2  14   0  265.57   12.40
   2  14   0  275.07   13.70
   2  14   0  266.47   13.10
  -2  14   0  299.07   13.80
   2  14   0  289.47   11.80
  -2  14   0  268.07   12.10
   3 -14   0  326.77   16.50
   3 -14   0  323.87   15.50
  -3 -14   0  349.67   13.80
   3 -14   0  335.37   14.80
  -3 -14   0  321.17   14.00
  -3  14   0  334.37   15.70
  -3  14   0  347.57   14.70
   3  14   0  361.56   16.40
   3  14   0  334.47   15.60
   3  14   0  354.56   14.60
  -3  14   0  333.87   14.90
   4 -14   0  290.07   14.20
  -4 -14   0  287.87   13.50
   4 -14   0  318.07   14.90
   4 -14   0  309.07   16.10
  -4 -14   0  313.37   12.80
  -4  14   0  328.67   15.10
  -4  14   0  319.37   14.50
   4  14   0  318.47   15.50
   4  14   0  332.77   14.30
   4  14   0  258.47   18.70
  -4  14   0  285.77   13.90
  -5 -14   0   -1.20    1.90
   5 -14   0   -0.30    2.20
  -5 -14   0    1.40    1.70
   5 -14   0   -1.90    1.70
   5 -14   0    2.30    2.20
   5  14   0   -1.80    1.40
   5  14   0   -0.20    1.30
  -5  14   0    3.30    2.60
  -5  14   0   -0.80    1.60
   5  14   0    3.30    2.30
   5  14   0    2.70    2.20
   5  14   0   -1.50    1.90
  -5  14   0    3.90    2.20
   6 -14   0   74.19    7.10
   6 -14   0   69.69    7.10
   6 -14   0   80.59    7.10
  -6 -14   0   89.79    6.90
  -6 -14   0   80.29    5.80
   6  14   0   84.99    7.20
   6  14   0   71.89    7.00
   6  14   0   86.59    5.30
   6  14   0   84.49    5.60
  -6  14   0   79.89    6.90
  -6  14   0   84.79    7.10
  -6  14   0   87.19    7.40
   6  14   0   77.49    7.60
  -7 -14   0    6.00    3.00
   7 -14   0    6.40    2.20
   7 -14   0    3.00    1.70
   7 -14   0    4.00    2.90
   7 -14   0    5.40    3.30
  -7 -14   0    4.80    2.10
  -7 -14   0    2.60    2.40
   7  14   0    6.70    3.20
  -7  14   0    1.80    2.00
   7  14   0    3.50    1.90
   7  14   0    2.00    2.40
  -7  14   0   -2.60    2.30
  -8 -14   0   26.40    3.90
   8 -14   0   24.80    4.10
   8 -14   0   28.80    4.10
   8 -14   0   35.00    6.80
   8 -14   0   25.20    5.50
  -8 -14   0   33.50    5.90
   8  14   0   29.80    5.90
  -8  14   0   20.00    4.60
   8  14   0   27.40    4.60
  -8  14   0   27.70    5.10
   8  14   0   26.90    4.10
  -9 -14   0  103.69    9.20
   9 -14   0  109.19    7.30
   9 -14   0  129.39   10.40
  -9 -14   0  121.99    8.30
   9 -14   0  113.79    7.70
   9 -14   0  101.89    8.90
   9  14   0  109.09    9.40
   9  14   0  115.49    7.70
  -9  14   0  107.29    9.70
   9  14   0   97.39    8.20
  -9  14   0  115.89    9.20
 -10 -14   0   -2.40    3.30
  10 -14   0   -1.40    3.60
 -10 -14   0   -2.70    2.80
 -10 -14   0    4.20    3.90
  10 -14   0    4.90    2.60
  10 -14   0    4.30    3.60
  10  14   0   -1.60    2.50
 -10  14   0    4.60    3.10
 -10  14   0    1.60    5.10
  11 -14   0   36.30    7.20
 -11 -14   0   35.00    6.20
  11 -14   0   56.69    7.20
  11 -14   0   40.90    7.20
 -11 -14   0   31.10    7.00
  11 -14   0   40.00    5.90
 -11 -14   0   36.40    7.50
  11  14   0   42.70    6.40
  11  14   0   36.80    7.30
 -11  14   0   45.40    7.60
  12 -14   0   -0.60    4.00
 -12 -14   0    2.80    4.60
  12 -14   0    5.70    4.20
  12 -14   0    2.70    3.70
 -12 -14   0    2.70    4.00
 -12  14   0    6.30    4.40
  12  14   0    1.70    4.70
  12  14   0    1.40    4.10
 -13 -14   0   -6.90    5.40
  13 -14   0   -3.60    4.60
 -13 -14   0   -5.10    4.90
  13 -14   0   -7.50    4.20
  13 -14   0   -6.10    5.30
 -13  14   0    0.60    4.10
  13  14   0   -1.10    4.70
  13  14   0   -3.20    4.80
  14 -14   0   12.20    7.30
  14 -14   0   13.10    6.20
 -14 -14   0   29.00    8.90
  14 -14   0    8.20    6.60
  14  14   0    3.10    5.20
  14  14   0   20.50    7.60
 -14  14   0   25.70    6.60
   0 -15   0    6.60    1.90
   0 -15   0    5.80    2.40
   0 -15   0    2.00    1.10
   0  15   0    2.40    1.40
   0  15   0    4.30    2.50
   1 -15   0    2.10    2.10
   1 -15   0    9.70    2.40
  -1 -15   0    6.10    2.00
  -1 -15   0    7.80    2.10
   1 -15   0    8.10    2.10
  -1 -15   0    8.20    2.70
   1  15   0    8.60    2.90
  -1  15   0    7.90    2.90
   2 -15   0    2.70    2.10
  -2 -15   0    3.30    1.70
  -2 -15   0    2.50    1.50
   2 -15   0    2.20    1.80
   2 -15   0    2.70    1.60
  -2  15   0    1.10    1.60
   2  15   0    1.40    1.40
   2  15   0    3.40    2.20
  -2  15   0    5.40    2.20
   2  15   0    3.10    2.00
   3 -15   0  154.78   10.40
   3 -15   0  126.89    7.90
  -3 -15   0  125.79    7.20
   3 -15   0  135.09    8.20
  -3 -15   0  136.99    7.10
  -3  15   0  132.49    8.80
   3  15   0  113.79   11.90
  -3  15   0  131.29    7.80
   3  15   0  135.89    7.60
   3  15   0  148.89    9.30
  -3  15   0  134.79    8.20
   4 -15   0  247.18   12.90
  -4 -15   0  226.48   11.40
   4 -15   0  232.58   12.30
  -4 -15   0  228.38   10.60
   4  15   0  238.08   13.10
   4  15   0  240.78   12.50
  -4  15   0  250.37   12.00
  -4  15   0  233.28   12.10
   4  15   0  249.28   11.90
  -4  15   0  250.97   12.90
   5 -15   0  190.48   11.70
   5 -15   0  231.88   11.90
  -5 -15   0  191.08   10.70
   5 -15   0  220.28   12.00
  -5 -15   0  209.88    9.90
   5  15   0  196.48   11.50
  -5  15   0  217.08   12.00
   5  15   0  209.18   12.50
   5  15   0  206.98   11.30
  -5  15   0  192.98   10.90
   5  15   0  196.88    8.90
  -5  15   0  214.98   13.80
   6 -15   0   18.30    4.20
   6 -15   0   19.90    4.40
  -6 -15   0   12.40    3.40
  -6 -15   0   19.80    3.40
   6  15   0   14.10    3.80
  -6  15   0   16.30    3.70
  -6  15   0   13.20    3.60
   6  15   0   14.20    2.60
   6  15   0   18.00    4.00
  -6  15   0    8.00    3.20
   6  15   0   19.70    3.40
   7 -15   0  129.49    9.60
  -7 -15   0  125.19    9.60
  -7 -15   0  139.29    8.10
   7 -15   0  130.59    9.90
  -7 -15   0  107.39    9.00
   7  15   0  118.89    7.50
  -7  15   0  125.59    9.40
  -7  15   0  118.29    9.40
   7  15   0  119.39    9.30
   7  15   0  137.99   10.40
   7  15   0  124.69    7.30
   8 -15   0   11.60    2.90
   8 -15   0   22.60    4.60
  -8 -15   0   24.60    5.20
   8 -15   0   19.20    5.40
  -8 -15   0   24.20    3.90
   8 -15   0   12.50    3.20
   8  15   0   16.10    4.00
  -8  15   0   19.20    4.20
   8  15   0   21.50    3.60
  -8  15   0   14.40    3.70
   8  15   0   17.20    5.10
   9 -15   0   71.99    9.60
   9 -15   0   51.79    8.30
   9 -15   0   51.59    5.20
  -9 -15   0   39.90   11.50
  -9 -15   0   53.89    6.50
   9  15   0   47.50    7.30
  -9  15   0   40.90    7.30
   9  15   0   64.89    6.00
   9  15   0   48.60    6.40
  10 -15   0   39.30    7.10
  10 -15   0   42.90    5.50
  10 -15   0   50.89    6.60
 -10 -15   0   48.50    6.60
  10 -15   0   49.40    8.30
 -10 -15   0   45.90    7.30
  10  15   0   41.00    7.30
 -10  15   0   49.70    7.50
  10  15   0   38.40    8.00
  10  15   0   48.00    6.50
  11 -15   0  144.49   10.60
  11 -15   0  186.38   13.60
  11 -15   0  170.38   10.90
  11 -15   0  162.98   13.10
 -11 -15   0  161.08   11.40
  11  15   0  157.18   13.40
  11  15   0  135.29   11.20
 -11  15   0  169.78   12.40
  11  15   0  171.18   10.80
  12 -15   0   -1.30    4.80
 -12 -15   0   -9.70    3.70
  12 -15   0   -2.80    3.70
  12 -15   0    7.30    4.30
 -12 -15   0    4.20    5.50
  12  15   0   -1.60    5.00
 -12  15   0    1.90    3.90
  12  15   0    1.90    4.00
  13 -15   0   -4.20    4.80
  13 -15   0   -5.50    5.20
 -13 -15   0   -4.10    4.90
  13 -15   0   -2.40    5.00
 -13 -15   0   -1.40    5.30
 -13  15   0   -0.60    4.70
  13  15   0   -6.00    4.30
  13  15   0    3.60    5.20
 -14 -15   0    0.60    6.60
   0 -16   0   64.09    5.10
   0 -16   0   65.59    6.00
   0 -16   0   64.69    6.40
   0 -16   0   63.69    4.40
   0  16   0   69.49    6.50
   0  16   0   59.89    4.20
   1 -16   0  907.91   34.30
  -1 -16   0  919.81   33.70
   1 -16   0  914.31   33.50
   1 -16   0  955.00   37.40
  -1 -16   0  974.10   38.40
  -1 -16   0  971.10   33.90
  -1  16   0  933.51   35.90
   1  16   0  938.61   36.10
  -1  16   0  919.21   33.30
   2 -16   0  741.63   28.40
   2 -16   0  792.12   34.30
  -2 -16   0  745.63   27.90
   2 -16   0  770.02   29.40
   2  16   0  735.13   27.00
   2  16   0  767.72   27.70
  -2  16   0  772.82   28.30
   2  16   0  746.83   30.50
   2  16   0  811.52   32.00
  -2  16   0  773.52   30.40
   3 -16   0    4.90    2.90
   3 -16   0   10.80    2.60
  -3 -16   0    9.80    2.70
  -3 -16   0    8.20    2.40
   3 -16   0   10.60    2.90
  -3  16   0   10.30    3.00
  -3  16   0   12.50    3.00
   3  16   0    5.50    2.50
   3  16   0    5.20    2.80
   3  16   0   13.60    3.00
  -3  16   0   11.40    3.30
  -4 -16   0    6.10    2.40
   4 -16   0    0.60    2.80
  -4 -16   0   -0.20    2.20
   4 -16   0    4.20    2.60
   4 -16   0    1.10    1.90
   4  16   0    1.90    2.30
  -4  16   0    1.20    2.40
   4  16   0    3.60    2.20
  -4  16   0    3.40    2.30
   4  16   0    3.00    2.40
  -4  16   0    8.10    2.90
   5 -16   0  205.88   11.60
   5 -16   0  179.78   12.30
   5 -16   0  210.58   11.80
  -5 -16   0  201.28   10.80
  -5 -16   0  182.58    9.60
   5  16   0  199.38   12.40
  -5  16   0  202.58   11.40
  -5  16   0  193.38   11.10
   5  16   0  208.28   11.40
  -5  16   0  200.78   11.70
   6 -16   0   28.30    5.10
  -6 -16   0   28.20    4.30
   6 -16   0   39.10    6.60
   6  16   0   31.50    5.60
  -6  16   0   33.60    5.50
  -6  16   0   30.10    5.30
  -6  16   0   23.00    4.20
   6  16   0   25.80    4.60
   6  16   0   35.30    6.20
   7 -16   0    1.00    2.80
  -7 -16   0    3.10    2.30
  -7 -16   0    0.30    2.70
   7 -16   0    6.50    2.70
   7  16   0    0.90    1.90
   7  16   0    2.90    2.80
  -7  16   0   -0.70    2.30
   7  16   0    1.70    2.30
  -7  16   0   -2.10    2.90
   7  16   0    2.10    2.90
   8 -16   0    6.80    3.50
  -8 -16   0    6.10    3.20
  -8 -16   0    0.60    2.10
   8 -16   0   -0.80    3.00
   8  16   0    7.40    3.00
  -8  16   0    5.60    3.10
   8  16   0    6.10    2.30
   8  16   0    2.30    3.60
   8  16   0    4.30    3.60
   9 -16   0  148.09   11.50
  -9 -16   0  149.49    9.60
   9 -16   0  170.28   12.30
   9 -16   0  141.29    9.00
  -9 -16   0  152.38   11.90
   9 -16   0  150.68    8.60
   9  16   0  151.18   12.50
   9  16   0  157.18    9.20
  -9  16   0  163.18   11.40
   9  16   0  133.19   11.30
   9  16   0  132.09    9.00
  10 -16   0   45.50    5.90
  10 -16   0   51.69    6.50
 -10 -16   0   45.00    6.70
  10 -16   0   33.20    6.90
 -10 -16   0   48.80    8.40
  10 -16   0   59.29    9.60
  10  16   0   47.30    6.50
 -10  16   0   54.19    7.80
  10  16   0   48.80    8.90
  11 -16   0   27.00    5.10
 -11 -16   0   23.50    5.90
  11 -16   0   27.40    6.50
  11 -16   0   33.40    7.50
 -11 -16   0   20.70    6.30
  11 -16   0   27.80    5.80
  11  16   0   24.20    5.00
  11  16   0   27.60    6.20
 -11  16   0   39.00    7.10
  11  16   0   29.20    7.60
 -12 -16   0   -6.70    3.90
  12 -16   0   -0.90    4.30
 -12 -16   0    1.60    4.70
  12 -16   0    5.10    4.50
  12 -16   0   -6.70    4.00
 -12  16   0   -3.80    3.90
  12  16   0   -3.70    4.90
  12  16   0    1.50    4.10
 -13 -16   0   16.00    6.90
  13 -16   0   13.70    6.90
  13 -16   0   23.00    7.70
  13 -16   0   36.10    7.30
  13  16   0   13.70    6.20
  13  16   0   23.40    9.00
   0 -17   0    5.50    2.30
   0 -17   0    8.50    2.00
   0 -17   0    2.10    1.60
   0 -17   0    0.30    2.30
   0  17   0    5.90    2.30
   0  17   0    4.20    1.50
   1 -17   0   31.90    3.50
   1 -17   0   25.50    5.00
  -1 -17   0   30.20    5.50
  -1 -17   0   32.20    3.50
  -1 -17   0   22.30    3.40
   1 -17   0   33.00    4.60
  -1  17   0   36.00    3.50
  -1  17   0   27.00    4.50
   1  17   0   29.70    4.90
  -2 -17   0   88.99    6.00
   2 -17   0   86.69    6.60
   2 -17   0   85.99    5.90
   2 -17   0   81.29    6.40
   2 -17   0   83.99    7.20
  -2 -17   0   83.59    5.80
   2  17   0   90.69    5.00
   2  17   0   94.19    7.80
  -2  17   0   88.09    5.90
  -2  17   0   78.39    7.20
   2  17   0   86.59    7.00
   3 -17   0   45.60    5.80
  -3 -17   0   50.39    4.60
   3 -17   0   45.80    4.90
   3 -17   0   37.80    5.90
  -3  17   0   44.00    6.40
   3  17   0   50.19    4.40
   3  17   0   33.20    5.60
   3  17   0   46.80    4.20
   3  17   0   31.70    5.20
  -3  17   0   46.80    5.60
  -3  17   0   47.20    5.20
   4 -17   0   56.19    5.50
   4 -17   0   47.30    6.30
   4 -17   0   50.19    5.50
  -4 -17   0   46.20    4.60
  -4 -17   0   47.50    5.40
   4  17   0   43.50    7.10
  -4  17   0   56.49    5.90
  -4  17   0   55.09    5.50
  -4  17   0   48.40    5.40
   4  17   0   57.29    5.50
   4  17   0   57.69    7.60
   5 -17   0   54.69    6.00
  -5 -17   0   61.99    6.10
  -5 -17   0   55.09    4.90
   5 -17   0   55.09    7.20
   5  17   0   61.99    6.20
  -5  17   0   58.49    7.00
  -5  17   0   71.09    6.80
   5  17   0   78.79    9.70
  -6 -17   0   54.99    5.30
  -6 -17   0   57.09    6.80
   6 -17   0   58.59    6.50
   6 -17   0   60.69    7.80
  -6  17   0   48.00    6.80
   6  17   0   61.19    6.60
   6  17   0   71.29    7.50
  -6  17   0   42.10    6.40
  -6  17   0   55.09    6.30
  -7 -17   0   44.20    5.60
  -7 -17   0   37.60    5.80
   7 -17   0   44.20    7.30
   7 -17   0   31.90    5.80
   7  17   0   39.60    4.80
  -7  17   0   39.30    6.60
   7  17   0   31.90    5.90
   7  17   0   44.70    7.50
   8 -17   0    1.60    2.70
  -8 -17   0    2.10    2.70
   8 -17   0   -5.20    2.40
  -8  17   0    1.60    3.10
   8  17   0    4.40    2.90
   8  17   0    2.10    2.10
   8  17   0    3.40    3.30
  -9 -17   0   14.60    5.40
  -9 -17   0   12.20    3.80
   9 -17   0   13.60    4.50
   9  17   0   10.60    4.50
  -9  17   0   15.10    4.00
   9  17   0   25.40    4.60
   9  17   0   14.00    3.40
   9  17   0   18.60    6.10
  10 -17   0    2.20    3.40
  10 -17   0   -1.50    3.80
 -10 -17   0    5.50    4.20
  10 -17   0    4.80    4.40
  10 -17   0    0.80    3.00
 -10 -17   0    9.10    3.90
  10  17   0   -2.30    3.80
  10  17   0    1.50    3.80
  10  17   0   -3.10    3.50
  10  17   0    5.10    3.00
 -10  17   0    1.10    2.70
  11 -17   0   70.79   10.70
 -11 -17   0   74.99   10.70
  11 -17   0   71.99   10.00
  11 -17   0   74.89    8.20
  11 -17   0   68.99    7.70
 -11 -17   0   82.29    8.90
  11  17   0   74.49    7.70
 -11  17   0   80.99   10.30
  11  17   0   48.70    7.60
  11  17   0   66.39   10.60
  12 -17   0   52.69    9.80
 -12 -17   0   41.40    8.90
  12 -17   0   45.80    8.70
 -12 -17   0   44.80    7.40
  12 -17   0   43.80    6.90
  12  17   0   43.10    7.30
 -12  17   0   40.40    7.80
  12  17   0   46.90    9.90
  13 -17   0   -1.00    8.30
  13 -17   0    8.50    6.10
 -13 -17   0   -5.00    5.10
  13 -17   0   -0.60    4.90
 -13 -17   0   -3.10    6.50
  13  17   0   -3.40    4.60
  13  17   0   -6.00    6.20
 -13  17   0   -3.00    4.40
   0 -18   0  296.37   12.40
   0 -18   0  319.27   14.00
   0 -18   0  280.17   15.40
   0 -18   0  303.47   13.90
   0  18   0  341.17   16.20
   0  18   0  289.67   13.20
  -1 -18   0   22.80    4.90
   1 -18   0   10.30    3.70
   1 -18   0   22.20    3.90
   1 -18   0   19.40    3.20
  -1 -18   0   14.40    2.80
  -1 -18   0   12.60    2.60
  -1  18   0   18.40    4.20
  -1  18   0   16.90    2.90
   1  18   0   17.30    4.30
   2 -18   0   61.59    6.70
   2 -18   0   64.59    5.80
  -2 -18   0   62.99    5.20
   2 -18   0   64.79    5.30
  -2 -18   0   64.99    5.00
   2 -18   0   70.99    6.10
   2  18   0   79.49    7.20
  -2  18   0   57.99    5.00
  -2  18   0   54.59    6.30
   3 -18   0   -0.40    4.00
  -3 -18   0    3.50    2.40
   3 -18   0    2.70    2.40
   3 -18   0    0.60    2.10
   3  18   0    0.50    1.70
  -3  18   0    3.00    2.20
   3  18   0   -0.30    2.70
   3  18   0    1.90    2.30
  -4 -18   0    6.10    2.30
   4 -18   0    7.30    2.90
   4 -18   0   13.10    3.70
   4  18   0    6.30    2.50
   4  18   0    9.50    3.40
  -4  18   0    4.90    2.90
  -4  18   0    5.60    3.00
   4  18   0   11.80    3.50
  -5 -18   0   -3.60    2.10
  -5 -18   0    0.10    1.90
   5 -18   0    2.10    2.40
   5 -18   0    0.80    2.40
   5  18   0   -1.10    2.60
  -5  18   0   -0.20    2.30
  -5  18   0    2.80    2.60
   5  18   0   -0.70    2.50
  -6 -18   0  153.68   10.30
  -6 -18   0  166.58    9.30
   6 -18   0  168.18   11.00
   6 -18   0  172.98   11.40
   6  18   0  180.58   12.40
  -6  18   0  177.78   10.80
  -6  18   0  166.08   11.20
   6  18   0  163.58   10.70
   7 -18   0   91.99    8.80
   7 -18   0   96.49    8.60
  -7 -18   0  108.29    7.30
   7  18   0   75.99    7.80
   7  18   0   95.49    9.10
  -7  18   0   89.79    8.50
   8 -18   0   -1.70    2.80
  -8 -18   0    2.80    2.70
   8 -18   0   -1.70    3.00
   8  18   0   -4.30    2.90
   8  18   0    2.30    2.90
  -8  18   0   -0.50    2.40
   8  18   0    4.30    2.40
  -9 -18   0   72.19    7.00
   9 -18   0   78.49   10.60
   9 -18   0   70.69    9.40
   9  18   0   76.29    8.70
   9  18   0  106.29   10.50
  -9  18   0   85.49    8.30
   9  18   0   60.09    6.90
  10 -18   0    1.10    3.90
  10 -18   0   -6.90    3.40
 -10 -18   0   -4.00    3.30
  10  18   0   -0.90    3.70
 -10  18   0    6.60    3.30
  10  18   0    0.90    2.80
  10  18   0    3.80    4.40
  10  18   0    2.60    4.10
 -11 -18   0   -3.30    4.10
  11 -18   0   -5.30    4.80
 -11 -18   0    2.10    4.80
  11 -18   0    1.40    4.50
  11 -18   0    9.40    4.90
  11 -18   0    4.20    3.60
 -11  18   0    5.10    4.30
  11  18   0    5.50    3.80
  11  18   0    7.10    5.30
  11  18   0   10.80    5.80
  11  18   0   10.40    5.00
  12 -18   0   71.19   10.50
 -12 -18   0   92.09   12.90
  12 -18   0   92.89    9.90
 -12 -18   0  106.09   17.00
  12 -18   0   98.29   13.80
 -12  18   0  108.19   11.30
  12  18   0   93.99   12.90
  12  18   0   96.59    8.90
  12  18   0   89.39   13.10
 -13 -18   0  -12.20    7.20
  13 -18   0   -2.50    4.70
  13 -18   0    6.30    6.20
  13 -18   0   -7.60    5.40
 -13 -18   0    3.10    6.70
  13  18   0    0.10    5.30
  13  18   0   -0.80    6.60
 -13  18   0    4.50    4.90
   0 -19   0    7.40    2.20
   0 -19   0    7.70    2.50
   0 -19   0    5.10    2.50
   0  19   0    6.60    2.60
   1 -19   0   12.60    2.60
   1 -19   0   11.60    2.90
  -1 -19   0    8.20    2.50
  -1 -19   0    6.10    2.50
   1  19   0    6.00    2.70
  -1  19   0    8.50    3.20
  -1  19   0    8.60    2.50
   2 -19   0   13.90    3.80
   2 -19   0    7.70    2.70
  -2 -19   0   10.80    3.00
  -2 -19   0    9.00    2.70
   2 -19   0   15.40    3.60
  -2  19   0   17.60    4.30
  -2  19   0   13.20    3.10
   2  19   0    9.10    3.20
  -3 -19   0  582.24   23.00
   3 -19   0  613.44   25.20
   3 -19   0  593.04   24.70
  -3  19   0  624.84   26.10
   3  19   0  576.64   22.30
   3  19   0  597.94   23.20
  -3  19   0  560.74   23.50
   3  19   0  622.44   26.60
   4 -19   0    0.90    2.90
  -4 -19   0    0.30    2.30
   4 -19   0   -1.90    2.20
   4  19   0    2.10    2.00
  -4  19   0    3.50    2.80
   4  19   0    2.20    2.90
   4  19   0   -0.50    2.00
  -4  19   0    3.10    2.80
   5 -19   0   63.09    6.70
   5 -19   0   70.79    6.80
  -5 -19   0   54.59    5.40
   5  19   0   62.79    6.00
   5  19   0   61.39    8.30
  -5  19   0   61.09    5.80
  -5  19   0   48.20    7.30
   5  19   0   63.29    6.60
  -6 -19   0  282.17   14.90
   6 -19   0  305.07   16.20
  -6 -19   0  321.97   14.30
   6 -19   0  301.97   16.40
   6  19   0  259.67   14.50
  -6  19   0  339.27   17.10
   6  19   0  320.87   18.00
   6  19   0  325.57   16.30
   7 -19   0   24.80    6.00
   7 -19   0   38.40    7.20
  -7 -19   0   30.90    4.80
   7  19   0   40.40    6.90
   7  19   0   43.10    9.60
  -8 -19   0    9.50    3.80
   8 -19   0    7.30    3.50
   8 -19   0    4.70    3.90
  -8  19   0   11.90    4.00
   8  19   0    9.30    4.50
   8  19   0    7.30    4.00
   9 -19   0    4.20    3.90
  -9 -19   0    2.00    3.30
   9 -19   0   -1.90    3.60
   9  19   0    2.50    4.60
   9  19   0    1.10    2.60
   9  19   0   -0.60    3.50
  -9  19   0    0.70    3.50
   9  19   0   -1.20    3.60
 -10 -19   0  113.59    9.90
  10 -19   0  141.09   12.30
  10 -19   0  149.09   12.20
  10  19   0  135.79    9.00
  10  19   0  110.19    9.50
  10  19   0  130.59   13.00
  10  19   0  124.99   12.20
 -10  19   0  156.98   12.00
  11 -19   0    3.10    5.00
  11 -19   0   -2.00    4.20
  11  19   0    0.30    4.50
  11  19   0   -1.90    5.00
  11  19   0   -0.20    3.60
 -11  19   0    9.90    4.40
  11  19   0   -4.60    4.80
  12 -19   0   -3.00    4.80
 -12 -19   0   -1.20    5.80
  12 -19   0    2.50    5.80
  12 -19   0   10.40    5.70
  12  19   0   -0.60    5.40
  12  19   0    0.60    6.30
  12  19   0   -0.90    4.50
   0 -20   0  407.06   17.80
   0 -20   0  382.36   17.40
   0 -20   0  407.96   16.00
   0  20   0  409.36   19.80
  -1 -20   0   10.80    3.20
   1 -20   0    8.70    3.10
  -1 -20   0   10.90    3.10
   1 -20   0    8.90    2.60
   1  20   0    1.30    3.30
  -1  20   0   14.30    2.80
  -1  20   0    6.10    3.20
   2 -20   0   94.59    7.70
   2 -20   0  102.19    8.90
  -2 -20   0   88.09    6.50
   2 -20   0  101.39    7.00
  -2 -20   0   97.09    6.90
   2  20   0   87.39    8.50
  -2  20   0  109.29    6.80
  -2  20   0  102.79    8.60
  -3 -20   0    0.40    2.30
   3 -20   0    0.50    2.40
  -3 -20   0    4.70    2.40
   3 -20   0    3.70    2.70
   3 -20   0    4.40    2.50
  -3  20   0    8.00    3.30
   3  20   0    4.40    2.20
  -3  20   0    3.80    2.50
   3  20   0    5.00    2.20
   3  20   0    0.60    2.50
  -4 -20   0  125.19    7.90
   4 -20   0  142.39    9.90
   4 -20   0  145.09    9.20
   4 -20   0  137.49    9.80
   4  20   0  135.29    8.20
  -4  20   0  129.79   10.10
  -4  20   0  134.79    9.00
   4  20   0  136.29   10.80
   4  20   0  147.29    9.00
   5 -20   0  203.88   12.40
   5 -20   0  227.38   13.20
  -5 -20   0  214.48   10.80
   5  20   0  194.78   13.80
  -5  20   0  204.38   11.80
   5  20   0  204.08   11.10
  -5  20   0  224.28   13.50
   5  20   0  224.38   12.30
   6 -20   0   28.20    5.80
  -6 -20   0   24.20    4.00
   6 -20   0   28.90    5.80
   6  20   0   25.50    9.30
   6  20   0   25.80    5.50
   6  20   0   22.40    4.60
  -6  20   0   21.50    6.10
   7 -20   0   10.30    4.10
  -7 -20   0   11.60    3.80
   7 -20   0   14.50    4.70
   7  20   0   18.00    4.90
   7  20   0   15.20    4.50
  -7  20   0   14.60    4.40
   8 -20   0    3.20    3.90
   8 -20   0    8.60    4.50
  -8 -20   0    5.80    3.20
  -8  20   0    9.10    4.20
   8  20   0   -0.20    3.70
   8  20   0    8.50    4.70
  -9 -20   0   32.10    5.60
   9 -20   0   44.60    8.60
   9 -20   0   25.70    6.50
   9  20   0   18.90    6.80
  -9  20   0   29.70    6.00
   9  20   0   23.80    7.20
  10 -20   0   -0.20    3.80
 -10 -20   0   -4.30    7.40
  10 -20   0   -0.70    4.80
  10  20   0    0.50    4.60
  10  20   0   -9.60    3.60
 -10  20   0    3.40    4.30
 -11 -20   0   34.30    6.60
  11 -20   0   36.20    7.40
  11 -20   0   42.20    9.20
  11  20   0   31.50    7.70
  11  20   0   18.80    6.70
  11  20   0   31.40    5.90
 -11  20   0   24.10    7.00
 -12 -20   0   72.89    9.60
  12 -20   0   89.99   12.80
  12 -20   0   72.19   12.90
  12  20   0   58.79   10.80
  12  20   0   79.29   12.30
  12  20   0   56.09    7.80
 -12  20   0   66.49   10.70
   0 -21   0   -0.60    2.30
   0 -21   0    7.80    2.60
   0  21   0    2.70    2.00
   0  21   0    5.60    3.00
  -1 -21   0   74.59    6.60
   1 -21   0   59.49    6.30
  -1 -21   0   61.59    5.80
   1 -21   0   55.79    5.10
   1  21   0   64.99    7.30
  -1  21   0   67.59    7.40
  -1  21   0   56.49    4.90
   2 -21   0   25.10    4.20
  -2 -21   0   28.50    4.80
   2 -21   0   18.80    4.20
  -2 -21   0   25.70    4.50
  -2  21   0   24.40    5.00
   2  21   0   18.30    4.40
  -2  21   0   26.50    4.20
  -3 -21   0   20.90    3.70
   3 -21   0   23.80    4.60
   3 -21   0   17.70    4.60
  -3 -21   0   14.50    3.80
   3 -21   0   29.30    5.30
  -3  21   0   31.30    4.70
   3  21   0   21.90    5.60
   3  21   0   25.60    3.60
  -3  21   0   31.10    5.70
   3  21   0   29.60    4.10
   4 -21   0   -3.40    3.00
   4 -21   0   -0.30    2.30
  -4 -21   0   -1.90    2.40
   4 -21   0    2.20    2.60
   4  21   0    1.20    2.50
  -4  21   0    4.50    3.30
   4  21   0    5.60    3.50
   4  21   0    5.10    2.60
   5 -21   0   63.79    8.20
  -5 -21   0   59.29    5.80
   5 -21   0   56.59    7.80
  -5  21   0   67.99    9.40
   5  21   0   50.69    8.30
   5  21   0   54.49    7.10
   5  21   0   60.19    6.50
  -5  21   0   55.29    7.30
   6 -21   0    5.20    3.60
   6 -21   0    2.60    3.60
  -6 -21   0    1.20    3.00
   6  21   0    1.50    3.30
  -6  21   0    6.90    3.50
   6  21   0    5.10    3.30
   6  21   0    1.80    4.00
   7 -21   0    4.20    4.00
  -7 -21   0    7.80    3.30
   7 -21   0    9.10    4.20
   7  21   0    9.40    4.40
   7  21   0    3.50    3.80
  -7  21   0    4.10    3.70
   8 -21   0    3.80    3.60
  -8 -21   0    7.60    4.10
   8 -21   0    3.50    6.60
  -8  21   0    5.50    4.00
   8  21   0   -1.90    4.00
   8  21   0    1.40    3.90
  -9 -21   0    7.40    5.00
   9 -21   0   12.70    4.70
   9 -21   0    7.30    4.90
   9  21   0    3.60    4.90
  -9  21   0    0.70    3.80
   9  21   0    7.50    4.80
 -10 -21   0    6.20    4.60
  10 -21   0   11.40    5.50
  10 -21   0   14.40    5.40
 -10  21   0    6.90    4.80
  10  21   0   21.80    7.10
  10  21   0   13.70    5.20
  11 -21   0    5.60    8.40
  11 -21   0    0.50    4.80
 -11 -21   0    2.80    5.10
  11  21   0    4.30    5.30
 -11  21   0    1.30    4.50
  11  21   0    1.00    6.40
   0 -22   0  124.59    8.40
   0 -22   0  107.79    8.20
   0  22   0  124.69    6.80
   0  22   0  116.69    9.80
   1 -22   0   14.20    3.90
   1 -22   0    4.10    2.60
  -1 -22   0   11.70    3.30
  -1 -22   0   11.90    3.60
   1 -22   0   14.70    3.50
  -1  22   0   22.30    5.20
  -1  22   0   12.20    2.70
   1  22   0   16.20    4.70
   2 -22   0  133.49    9.50
  -2 -22   0  139.09    9.10
   2 -22   0  132.49    8.60
  -2 -22   0  141.69    8.90
  -2  22   0  130.29    8.30
   2  22   0  157.28   11.40
  -2  22   0  161.08   11.20
   3 -22   0    6.00    3.70
   3 -22   0    4.00    2.80
  -3 -22   0   10.30    3.30
  -3 -22   0    8.10    2.70
   3 -22   0    3.00    2.60
   3  22   0   11.20    3.70
  -3  22   0    6.40    4.00
  -3  22   0   11.40    3.40
   4 -22   0   31.60    5.30
   4 -22   0   25.10    5.40
  -4 -22   0   35.10    5.20
   4 -22   0   29.70    5.00
   4  22   0   22.50    9.00
  -4  22   0   32.50    5.00
  -4  22   0   23.70    6.80
   4  22   0   34.30    4.80
   5 -22   0  297.67   17.00
   5 -22   0  343.67   16.90
   5 -22   0  304.27   17.00
  -5 -22   0  322.27   15.00
  -5  22   0  342.17   18.20
  -5  22   0  311.97   16.10
   5  22   0  315.57   15.20
   5  22   0  325.37   15.70
   5  22   0  342.87   19.20
   6 -22   0   66.69    8.90
   6 -22   0   64.69    9.00
   6 -22   0   76.99    8.10
  -6 -22   0   58.59    6.50
  -6  22   0   65.49    8.90
   6  22   0   63.19    9.00
   6  22   0   57.19    6.80
   6  22   0   55.69    7.40
   7 -22   0   91.09   11.10
   7 -22   0   80.89    9.30
  -7  22   0   80.19    9.00
   7  22   0   87.09    8.60
   7  22   0   72.49    9.80
   8 -22   0    0.20    3.90
   8 -22   0    8.30    4.80
   8  22   0    4.10    4.10
  -8  22   0    3.00    3.30
   8  22   0   -1.80    4.20
   9 -22   0   19.50    9.10
  -9 -22   0   16.90    5.10
   9 -22   0   15.90    5.80
   9  22   0   15.70    6.70
   9  22   0   11.60    5.30
  -9  22   0   13.10    5.40
 -10 -22   0    0.50    3.80
  10 -22   0    5.20    4.80
  10 -22   0    9.50    5.20
  10  22   0   -1.90    5.50
  10  22   0    5.30    5.00
 -10  22   0    9.30    5.40
 -11 -22   0   61.59    8.50
  11 -22   0   56.39   10.00
  11 -22   0   37.40    8.70
 -11  22   0   51.69    9.70
  11  22   0   52.29   10.40
  11  22   0   50.99   10.90
   0 -23   0    2.60    2.30
   0 -23   0    1.80    3.00
   0  23   0    3.10    3.70
  -1 -23   0   75.39    6.50
  -1 -23   0   66.99    7.10
   1 -23   0   68.39    7.00
   1 -23   0   56.69    7.10
   1 -23   0   78.99    6.30
   1  23   0   86.69    9.10
  -1  23   0   95.49    9.20
  -1  23   0   72.59    5.80
   2 -23   0   57.09    7.40
  -2 -23   0   65.59    7.00
  -2  23   0   57.59    5.70
  -2  23   0   85.19   11.10
   2  23   0   63.49   10.80
   3 -23   0   -1.20    2.40
   3 -23   0    3.50    2.70
   3 -23   0    2.40    3.90
  -3 -23   0    2.70    2.80
  -3 -23   0    5.20    2.60
  -3  23   0   12.80    7.80
  -3  23   0    2.10    2.60
   3  23   0    4.40    3.70
   4 -23   0   73.59    7.80
   4 -23   0   65.29    7.00
   4 -23   0   73.29    8.70
  -4 -23   0   56.49    6.20
  -4 -23   0   73.69    7.10
   4  23   0   81.89   11.10
  -4  23   0   78.59    8.40
  -4  23   0   62.79    6.70
   4  23   0   60.09    6.20
   5 -23   0    4.50    3.90
   5 -23   0    2.90    3.90
  -5 -23   0    2.30    2.80
   5 -23   0   -1.30    2.70
  -5  23   0   -2.10    3.00
   5  23   0    3.10    3.50
   5  23   0    5.90    3.30
   5  23   0    2.50    3.20
   6 -23   0   99.29   10.50
  -6 -23   0   90.79    7.70
   6 -23   0  105.59    9.10
   6 -23   0  104.59   10.60
  -6  23   0  118.39   10.20
   6  23   0   96.59    8.90
   6  23   0   94.69   10.70
   6  23   0  121.69    9.20
  -7 -23   0    7.20    5.30
   7 -23   0   12.10    4.30
   7 -23   0   11.90    6.20
  -7  23   0    9.30    4.40
   7  23   0   12.10    5.30
   7  23   0    0.40    3.60
  -8 -23   0  128.59    9.80
   8 -23   0  112.79   11.10
   8 -23   0  127.29   11.30
   8  23   0  112.89   11.00
  -8  23   0  135.59   11.70
   8  23   0  135.59   12.90
   9 -23   0    8.40    5.20
   9 -23   0    8.00    5.30
   9  23   0    5.50    6.10
   9  23   0    7.50    4.70
  -9  23   0    5.70    4.50
  10 -23   0   44.80    8.40
  10 -23   0   37.30    8.80
 -10 -23   0   26.30    6.40
 -10  23   0   34.90    8.70
  10  23   0   34.60    8.40
  11  23   0   16.70    8.00
   0 -24   0  148.69    9.80
   0 -24   0  127.79    9.90
   0  24   0  143.79   11.60
   1 -24   0  147.19   11.00
   1 -24   0  195.88   12.80
  -1 -24   0  173.78   11.00
  -1 -24   0  180.08   10.90
   1 -24   0  194.98    9.80
   1  24   0  203.98   13.50
  -1  24   0  199.38   13.40
  -1  24   0  149.69    9.10
   2 -24   0  107.49    7.90
  -2 -24   0  101.69    8.50
   2 -24   0  122.19   11.70
  -2 -24   0  118.19    8.20
   2  24   0  115.89   10.90
  -2  24   0  110.09    7.50
  -2  24   0  110.29   10.20
   3 -24   0   24.70    5.30
   3 -24   0   31.70    5.50
  -3 -24   0   29.80    4.30
  -3 -24   0   25.40    4.70
   3 -24   0   28.30    5.20
   3  24   0   23.50    6.70
  -3  24   0   36.00    6.90
  -3  24   0   26.50    5.00
   4 -24   0   13.30    4.30
  -4 -24   0   13.50    3.60
   4 -24   0   12.40    5.00
   4 -24   0   25.40    5.70
  -4 -24   0   14.50    4.20
  -4  24   0    8.00    4.30
   4  24   0   11.80    5.10
  -4  24   0   12.10    4.00
   4  24   0   15.60    3.90
   5 -24   0    8.50    4.30
   5 -24   0   -3.30    4.00
   5 -24   0    3.70    3.50
  -5 -24   0    5.20    3.20
  -5 -24   0    0.40    3.20
  -5  24   0   -1.90    3.10
   5  24   0    2.60    4.40
   5  24   0    8.80    4.10
   6 -24   0   -8.70    4.40
   6 -24   0    7.20    4.30
  -6 -24   0    3.70    3.60
   6 -24   0    3.60    3.90
   6  24   0    5.50    4.50
   6  24   0   10.20    4.10
  -6  24   0    7.00    3.80
   6  24   0   -1.00    4.00
   7 -24   0   83.99   11.00
   7 -24   0   54.39    9.70
  -7 -24   0   76.19    8.70
   7  24   0   59.89    8.70
   7  24   0   43.40    9.10
  -7  24   0   64.89    9.80
  -8 -24   0    9.10    4.50
   8 -24   0    2.40    4.00
   8 -24   0    5.30    4.30
   8 -24   0    0.90    6.90
   8  24   0   -0.20    4.70
  -8  24   0    9.20    5.10
   8  24   0    0.80    5.00
  -9 -24   0   38.60    6.50
   9 -24   0   35.00    7.60
   9 -24   0   27.00    7.30
   9  24   0   42.50    8.50
   9  24   0   25.80    7.70
  -9  24   0   43.00    8.10
  10 -24   0  156.78   14.20
  10 -24   0  145.49   13.80
 -10  24   0  183.48   14.50
  10  24   0  164.18   16.50
  10  24   0  126.89   14.50
   0 -25   0    2.80    3.60
   0 -25   0   -0.80    2.50
   0  25   0    4.50    3.70
  -1 -25   0   62.79    6.90
   1 -25   0   73.09    6.40
   1 -25   0   83.19    7.80
  -1 -25   0   69.19    7.80
   1 -25   0   80.29   10.90
  -1  25   0   98.89    9.50
   1  25   0  104.19    9.80
   2 -25   0   36.30    5.90
  -2 -25   0   29.80    5.60
   2 -25   0   38.10    5.60
   2  25   0   28.70    6.60
  -2  25   0   29.10    6.20
  -2  25   0   32.20    4.60
   3 -25   0    2.30    3.20
   3 -25   0    1.50    4.00
  -3 -25   0    8.80    3.30
  -3 -25   0    9.80    3.30
   3 -25   0    7.70    3.30
  -3  25   0    5.40    4.40
   3  25   0   -2.40    3.20
   4 -25   0    0.00    2.90
  -4 -25   0   -1.10    2.30
   4 -25   0    3.00    3.90
  -4 -25   0   -0.80    3.60
   4 -25   0    2.10    3.40
  -4  25   0   -0.70    3.40
  -4  25   0    1.20    3.10
   4  25   0   -3.60    3.70
   5 -25   0   60.39    8.70
   5 -25   0   66.39    8.70
   5 -25   0   73.09    9.00
  -5 -25   0   63.89    6.60
  -5 -25   0   67.79    7.90
   5  25   0   61.79    9.70
  -5  25   0   53.69    8.50
   5  25   0   53.39    6.70
   6 -25   0    5.60    4.00
   6 -25   0   -1.50    5.40
   6 -25   0    6.50    3.60
   6  25   0    0.40    3.70
  -6  25   0    2.40    4.00
   6  25   0   12.50    5.10
   6  25   0    1.40    5.10
   7 -25   0   -1.60    3.80
   7 -25   0   -5.60    5.80
   7 -25   0   13.50    5.60
  -7 -25   0    1.20    3.80
   7  25   0    8.40    5.30
  -7  25   0   -4.90    4.20
   7  25   0    5.60    4.60
   8 -25   0   30.90    7.50
   8 -25   0   48.50    9.00
  -8 -25   0   28.50    5.80
   8  25   0   22.10    7.60
  -8  25   0   38.90    7.70
  -9 -25   0   21.50    6.60
   9 -25   0   13.90    6.00
   9 -25   0   19.70    5.50
   9  25   0   11.20    6.80
   9  25   0    5.40    5.30
   0 -26   0   53.09    7.50
   0 -26   0   71.79    8.40
   0  26   0   63.29    9.60
  -1 -26   0    5.50    3.20
   1 -26   0    6.00    3.90
   1 -26   0    1.80    6.00
  -1 -26   0    3.20    4.00
  -1  26   0   -2.70    4.20
   1  26   0    5.30    4.10
  -2 -26   0    5.50    3.70
   2 -26   0    1.40    3.40
   2 -26   0   -1.30    3.10
  -2 -26   0    0.90    3.00
   2  26   0   -0.50    4.20
  -2  26   0   -7.80    3.60
  -2  26   0    0.20    2.80
  -3 -26   0    2.40    2.80
   3 -26   0    8.90    3.90
   3 -26   0    4.80    3.70
   3 -26   0    7.90    4.40
  -3 -26   0    6.70    3.70
   3  26   0   -3.90    4.10
  -3  26   0    0.50    3.90
  -3  26   0    3.10    3.30
  -4 -26   0   15.00    4.20
   4 -26   0   18.50    6.00
   4 -26   0   24.50    5.20
   4 -26   0   23.00    6.10
  -4 -26   0   26.10    5.60
  -4  26   0   20.90    5.30
  -4  26   0   14.60    5.30
   4  26   0   18.70    5.60
  -5 -26   0   71.99    8.20
   5 -26   0   51.19    8.50
   5 -26   0   63.99    9.10
   5 -26   0   69.89    9.20
  -5 -26   0   71.09    7.20
   5  26   0   72.79   11.20
   5  26   0   66.39    7.60
  -5  26   0   55.79    9.00
   6 -26   0   -6.00    5.90
   6 -26   0    9.50    4.10
   6 -26   0    1.60    4.40
  -6 -26   0    0.20    3.70
  -6 -26   0    3.00    3.70
   6  26   0    9.10    5.90
   6  26   0    7.10    4.00
  -6  26   0    0.40    4.00
  -7 -26   0   12.90    4.50
   7 -26   0    2.60    4.50
   7 -26   0    6.10    4.70
   7  26   0    2.20    5.10
   7  26   0    9.50    6.30
  -7  26   0    5.80    4.50
   8 -26   0    2.80    4.50
   8 -26   0    1.80    4.80
  -8  26   0    1.30    5.00
   8  26   0    8.70    5.50
   9 -26   0   59.49   10.20
   9 -26   0   78.79   11.40
  -9 -26   0   67.69    9.00
  -9  26   0   88.29   11.40
   9  26   0   62.49   11.10
   9  26   0   56.89    9.90
   0 -27   0    1.30    3.40
   0 -27   0   -4.50    4.20
   0  27   0    2.60    3.70
   1 -27   0  344.27   17.80
   1 -27   0  336.27   18.10
  -1 -27   0  317.07   17.00
  -1 -27   0  299.97   16.50
   1  27   0  350.46   19.60
  -1  27   0  348.77   19.70
   2 -27   0   47.30    7.00
   2 -27   0   51.89    6.70
  -2 -27   0   41.70    6.80
  -2 -27   0   36.10    6.10
  -2  27   0   43.90    7.90
   2  27   0   61.79    9.00
  -2  27   0   40.80    5.30
   3 -27   0   -1.60    3.30
   3 -27   0   -0.40    3.20
  -3 -27   0   -2.20    3.00
   3 -27   0   -5.00    4.40
  -3 -27   0   -1.20    3.50
  -3  27   0    4.30    3.30
  -3  27   0   -2.50    4.00
   3  27   0   -1.40    3.80
   4 -27   0   64.89    9.40
   4 -27   0   58.19    8.30
   4 -27   0   66.59    7.60
  -4 -27   0   64.59    7.80
  -4 -27   0   47.10    6.60
  -4  27   0   68.09    9.90
   4  27   0   57.79    9.70
   5 -27   0    0.10    6.30
   5 -27   0    7.80    4.50
  -5 -27   0    0.90    3.40
   5 -27   0   -1.00    3.60
  -5  27   0    8.50    5.20
   5  27   0    2.80    3.60
   5  27   0    1.00    4.80
   6 -27   0   24.60    6.70
  -6 -27   0   23.50    5.20
  -6 -27   0   25.90    5.40
   6 -27   0   36.00    7.00
   6  27   0   18.60    7.50
  -6  27   0   37.00    6.80
   6  27   0   39.40    6.40
   7 -27   0   17.80    7.10
   7 -27   0   20.20    6.40
  -7 -27   0   14.20    5.80
   7  27   0    8.40    5.60
   7  27   0    4.20    7.40
  -7  27   0   20.50    6.10
   8 -27   0  163.88   13.70
  -8 -27   0  146.29   11.90
   8 -27   0  140.59   13.80
   8  27   0  119.89   12.80
   8  27   0  152.08   15.80
  -8  27   0  156.18   14.00
   0 -28   0    6.70    5.50
   0 -28   0    5.20    3.90
   0  28   0    4.30    5.40
   1 -28   0    5.30    4.90
  -1 -28   0    2.60    3.50
   1 -28   0    3.70    3.70
  -1 -28   0    6.40    4.50
  -1  28   0   -1.30    4.20
   1  28   0    2.40    4.20
  -2 -28   0  100.69    8.80
  -2 -28   0   88.29    8.40
   2 -28   0   81.39    8.20
   2 -28   0   91.59    9.40
  -2  28   0   73.29    7.10
   2  28   0   86.09   11.60
  -2  28   0   85.29   11.60
   3 -28   0   31.60    6.00
   3 -28   0   33.00    8.20
   3 -28   0   30.20    6.70
  -3 -28   0   28.40    5.60
   3  28   0   31.70    7.00
  -3  28   0   34.50    8.00
  -3  28   0   17.50    4.60
  -4 -28   0   37.30    6.10
   4 -28   0   34.60    7.80
  -4 -28   0   30.40    5.70
   4 -28   0   55.99    7.50
   4 -28   0   35.80    7.40
  -4  28   0   47.50    9.10
   4  28   0   27.60    7.60
   5 -28   0   37.30    7.30
  -5 -28   0   34.50    6.60
  -5 -28   0   48.00    6.60
   5 -28   0   28.70    6.70
   5  28   0   34.00    8.60
  -5  28   0   48.90    9.00
   6 -28   0   13.60    6.30
   6 -28   0   11.00    5.40
  -6 -28   0   21.00    8.50
  -6 -28   0   17.00    5.40
  -6  28   0   19.20    6.50
   6  28   0   13.10    7.10
   6  28   0   12.60    5.70
  -7 -28   0   37.90    6.60
   7 -28   0   43.30    8.30
   7 -28   0   55.89    9.30
  -7  28   0   33.60    7.70
   7  28   0   47.40    7.60
   7  28   0   32.10    8.80
   0 -29   0   -2.50    3.50
   0 -29   0   -1.40    4.90
   0  29   0    5.80    5.90
   1 -29   0   16.10    5.80
  -1 -29   0    2.80    3.80
  -1 -29   0   13.80    6.40
   1 -29   0    5.80    4.30
   1  29   0   -0.70    5.10
  -1  29   0    7.20    5.60
  -2 -29   0    5.90    5.00
   2 -29   0    5.90    4.30
   2 -29   0    0.30    5.70
  -2 -29   0    0.60    3.70
   2 -29   0    4.00    4.10
   2  29   0    6.30    6.60
  -2  29   0    8.50    5.30
   3 -29   0   -0.20    3.60
   3 -29   0   -3.70    7.30
  -3 -29   0    0.50    4.90
  -3 -29   0    0.00    4.00
   3 -29   0    2.20    4.10
  -3  29   0    1.90    4.80
   3  29   0   -1.50    5.40
   4 -29   0   37.30    7.10
  -4 -29   0   36.50    6.00
   4 -29   0   44.00    8.80
  -4 -29   0   39.70    7.30
  -4  29   0   43.00    8.40
   4  29   0   39.80    9.00
  -5 -29   0   -2.60    4.80
   5 -29   0    4.70    4.70
   5 -29   0   -0.20    5.20
   6 -29   0   -2.80    4.40
   6 -29   0    2.30    4.90
  -6 -29   0   -2.00    5.50
  -6 -29   0    4.80    3.70
   6  29   0  -10.60    4.80
   6  29   0    5.40    5.00
  -6  29   0    3.80    5.30
   0 -30   0   11.10    4.90
   0 -30   0   19.00    6.70
   0  30   0   23.90    7.40
   1 -30   0   19.60    5.50
  -1 -30   0   13.10    6.30
   1 -30   0   16.60    7.20
  -1 -30   0    4.60    4.60
  -1  30   0   12.60    6.30
   1  30   0   12.00    7.30
  -2 -30   0   28.60    7.90
   2 -30   0   30.90    6.90
  -2 -30   0   24.80    5.60
   2  30   0   45.50    9.00
  -2  30   0   26.60    7.00
   3 -30   0   10.40    5.40
  -3 -30   0   -0.50    6.00
   3 -30   0    4.20    4.70
   3  30   0    0.00    9.20
  -3  30   0   -2.40    6.00
   4 -30   0    4.10    4.60
   4 -30   0    0.70    4.80
  -4 -30   0   -2.70    3.90
  -4 -30   0    1.70    6.30
   4  30   0    8.00    7.00
  -4  30   0    0.50    5.50
   5 -30   0   10.00    5.40
  -5 -30   0    3.00    4.10
   5 -30   0    7.70    5.10
  -5 -30   0   -2.90    6.00
  -5  30   0    5.50    6.10
   5  30   0    2.60    6.50
   0 -31   0    6.10    5.70
   0  31   0    4.90    6.80
  -1 -31   0    9.90    8.80
   1 -31   0   23.10   10.70
  -1 -31   0   15.70    5.30
  -1  31   0   24.40    7.80
   1  31   0   13.70    7.20
  -2 -31   0    2.20    4.50
  -2 -31   0   -2.20    7.20
   2  31   0   -3.30    5.50
  -2  31   0   -2.00    5.70
   3 -31   0    0.50    4.70
  -3 -31   0    5.70    6.90
  -3 -31   0    0.10    3.60
   3 -31   0    2.20    5.00
  -3  31   0    8.70    6.80
   3  31   0    0.00    6.40
 -16   0   1   -5.20    4.60
  16   0  -1   -4.10   12.10
  16   0  -1    1.10    6.10
  15   0  -1   -1.10    5.00
 -15   0   1    8.00    5.20
  15   0  -1   -3.30    4.70
  14   0  -1    2.00    4.20
 -14   0   1    3.70    3.90
  14   0  -1    4.20    4.40
 -14   0   1   -9.70    5.90
  14   0  -1    1.80    4.20
 -13   0   1   -2.80    4.90
  13   0  -1   -0.50    4.20
  13   0  -1    1.50    4.70
  13   0  -1   -2.80    3.00
 -13   0   1   -1.30    2.80
 -12   0   1    3.30    4.10
 -12   0   1   -2.90    4.30
  12   0  -1    5.40    3.60
  12   0  -1   -2.70    3.00
  12   0  -1    0.60    3.40
  11   0  -1   -0.40    2.60
  11   0  -1    0.80    2.60
 -11   0   1   -1.40    2.00
 -11   0   1    6.50    3.80
 -10   0   1   -1.40    2.60
  10   0  -1    1.40    2.80
 -10   0   1    0.40    1.90
  10   0  -1   -0.90    2.50
 -10   0   1   -1.20    2.80
  10   0  -1    2.70    2.50
  -9   0   1    0.60    1.90
   9   0  -1    2.30    2.50
   9   0  -1   -2.50    1.80
  -9   0   1   -0.30    2.40
   9   0  -1   -1.60    2.10
  -9   0   1   -2.30    2.30
   9   0  -1    1.30    2.40
  -9   0   1   -2.10    2.20
   8   0  -1    2.10    2.00
  -8   0   1   -2.30    1.70
   8   0  -1    0.90    1.80
  -8   0   1    2.40    2.20
   8   0  -1    1.70    2.10
  -8   0   1    0.10    1.30
  -8   0   1   -0.20    1.80
   8   0  -1   -1.90    1.40
   7   0  -1    2.00    1.60
   7   0  -1    1.80    2.00
   7   0  -1    1.90    1.40
  -7   0   1   -0.80    1.80
  -7   0   1   -1.00    1.30
   7   0  -1    1.80    1.50
  -6   0   1   -0.90    1.40
   6   0  -1   -0.80    1.10
   6   0  -1   -0.70    1.20
  -6   0   1    1.00    1.50
   6   0  -1    1.10    1.00
  -6   0   1    1.10    1.30
   6   0  -1   -2.00    1.00
  -6   0   1    0.30    1.20
   5   0  -1    0.30    1.00
   5   0  -1   -0.90    1.10
  -5   0   1   -1.20    0.80
  -5   0   1    0.20    0.80
   5   0  -1   -1.20    0.90
  -5   0   1   -1.90    1.00
   5   0  -1   -0.30    1.00
  -5   0   1    1.00    1.20
  -4   0   1    0.60    1.00
   4   0  -1   -0.10    1.00
   4   0  -1    0.60    0.80
  -4   0   1    0.80    1.00
  -4   0   1    0.10    0.90
  -4   0   1    0.40    0.80
   4   0  -1    0.40    0.70
   4   0  -1    0.50    1.20
  -3   0   1    1.20    1.00
   3   0  -1   -0.80    0.80
   3   0  -1   -0.50    0.70
   3   0  -1    0.00    0.70
  -3   0   1   -0.50    0.70
  -3   0   1   -0.20    0.80
   3   0  -1    0.30    0.90
  -3   0   1    0.60    0.70
   2   0  -1    0.00    0.50
   2   0  -1    1.10    0.80
  -2   0   1   -0.60    0.60
  -2   0   1    0.00    0.50
  -2   0   1    0.60    0.70
   2   0  -1    0.00    0.50
   2   0  -1    0.00    0.70
  -2   0   1    0.00    0.60
   1   0   1    0.40    0.40
  -1   0  -1    0.50    0.40
   1   0   1    0.40    0.40
  -1   0  -1    0.30    0.40
   1   0   1    0.80    0.50
   1   0   1    0.20    0.50
  -1   0  -1    1.00    0.50
   2   0   1    0.00    0.80
   2   0   1   -0.30    0.60
   2   0   1    0.50    0.60
  -2   0  -1   -0.40    0.60
  -2   0  -1    1.40    0.80
   2   0   1    0.80    0.80
  -2   0  -1    0.40    0.70
   2   0   1    0.30    0.90
   3   0   1    0.80    1.00
  -3   0  -1   -0.10    0.70
   3   0   1    0.90    0.90
  -3   0  -1    0.70    0.80
   3   0   1    1.20    0.80
   3   0   1    0.30    0.80
  -3   0  -1    0.20    0.90
   4   0   1    0.40    1.00
  -4   0  -1   -0.20    0.90
   4   0   1    0.60    1.00
   4   0   1   -0.90    0.80
   4   0   1    1.90    1.00
   5   0   1    0.30    1.00
   5   0   1    0.50    1.10
  -5   0  -1   -0.60    1.00
  -5   0  -1   -2.30    1.00
   5   0   1   -1.50    1.00
   5   0   1   -1.70    1.10
  -5   0  -1    0.30    1.10
  -5   0  -1   -0.90    1.00
  -6   0  -1    0.70    1.40
   6   0   1   -0.60    1.20
   6   0   1   -0.40    1.20
  -6   0  -1    1.60    1.60
   6   0   1    1.50    1.40
  -6   0  -1   -1.00    1.50
  -6   0  -1    1.60    1.60
   6   0   1    2.30    1.50
   7   0   1    0.10    1.50
   7   0   1    2.10    1.70
  -7   0  -1    0.70    1.50
  -7   0  -1   -1.60    1.50
  -7   0  -1   -0.90    1.60
   7   0   1   -2.00    1.20
   7   0   1   -0.10    1.60
  -7   0  -1    2.10    1.70
  -8   0  -1   -0.30    1.60
   8   0   1    1.60    1.90
  -8   0  -1    1.80    2.00
   8   0   1    1.00    1.70
   8   0   1    2.90    2.40
   8   0   1    0.50    1.70
  -9   0  -1    2.70    2.80
   9   0   1    1.70    2.20
   9   0   1   -1.00    1.90
  -9   0  -1    1.10    3.00
   9   0   1   -2.60    2.00
  -9   0  -1    0.20    2.60
   9   0   1    0.70    2.40
  -9   0  -1    1.20    2.20
  10   0   1    0.70    2.90
 -10   0  -1   -2.90    2.40
 -10   0  -1    4.00    2.60
  10   0   1    4.10    2.90
  10   0   1    2.10    2.40
  11   0   1   -0.40    3.20
 -11   0  -1   -1.70    3.10
 -11   0  -1   -2.20    2.60
  11   0   1   -4.10    2.50
  11   0   1   -1.00    2.80
 -12   0  -1    4.80    3.30
 -12   0  -1   -4.20    3.90
  12   0   1    2.60    3.90
  12   0   1   -5.30    3.30
  12   0   1    1.10    3.90
  13   0   1    2.60    4.40
 -13   0  -1    0.80    5.10
  13   0   1   -7.60    3.40
 -13   0  -1    1.60    3.70
  13   0   1    4.40    4.60
 -14   0  -1    2.50    4.20
  14   0   1    0.00    4.70
  14   0   1   -1.30    5.00
 -14   0  -1   -0.60    6.60
  14   0   1    0.70    4.60
 -15   0  -1   -2.70    9.30
  15   0   1    3.40    5.40
  15   0   1    8.50    6.20
 -16  -1   1   31.30    8.80
  16  -1  -1   32.70    9.10
  16  -1  -1   34.50   10.70
  16   1  -1   36.40    9.00
 -16   1   1   33.80    7.80
  15  -1  -1   20.10    6.90
 -15  -1   1   29.20    7.10
  15  -1  -1   13.50    5.90
  15  -1  -1   11.50    7.30
 -15   1   1   22.50    6.60
  15   1  -1   21.00    7.20
  15   1  -1   21.40    7.40
 -14  -1   1   54.99   10.10
  14  -1  -1   56.49    8.50
  14  -1  -1   48.10    8.20
 -14  -1   1   75.79   10.60
  14  -1  -1   51.39    9.50
  14   1  -1   72.79   11.40
 -14   1   1   55.09    8.80
 -14   1   1   54.39    9.90
  14   1  -1   37.00    7.80
  14   1  -1   44.50    7.60
 -13  -1   1  159.78   13.50
  13  -1  -1  182.28   13.70
  13  -1  -1  205.68   13.60
 -13  -1   1  169.68   12.60
  13   1  -1  176.58   12.10
 -13   1   1  178.38   12.60
  13   1  -1  168.78   13.50
 -13   1   1  152.08   14.30
  13   1  -1  153.78   12.90
 -12  -1   1  139.09   11.10
  12  -1  -1  157.68   11.90
 -12  -1   1  153.08   12.70
  12  -1  -1  137.89   11.60
  12  -1  -1  137.99   11.00
 -12   1   1  140.69   13.60
  12   1  -1  150.88   14.90
  12   1  -1  163.38   11.80
  12   1  -1  127.19   10.30
 -12   1   1  131.39   11.50
  11  -1  -1   51.39    7.90
  11  -1  -1   61.99    8.80
 -11  -1   1   48.60    7.70
 -11  -1   1   42.00    6.20
 -11   1   1   47.10    7.10
  11   1  -1   48.80    6.80
  11   1  -1   44.20    7.30
 -11   1   1   42.40    6.70
  11   1  -1   41.10    7.00
  10  -1  -1   23.60    5.40
  10  -1  -1   23.70    5.00
 -10  -1   1   19.80    4.80
 -10  -1   1   21.00    4.40
  10  -1  -1   25.10    5.40
 -10  -1   1   16.10    3.80
  10   1  -1   22.70    4.90
 -10   1   1   23.10    4.90
  10   1  -1   26.30    5.50
 -10   1   1   23.60    4.70
  10   1  -1   20.30    4.70
   9  -1  -1  169.78   10.30
   9  -1  -1  184.08   11.20
   9  -1  -1  168.38   10.10
  -9  -1   1  186.88   10.80
  -9  -1   1  184.88   10.90
  -9  -1   1  174.88   10.60
   9  -1  -1  195.38   11.40
  -9  -1   1  178.08   10.60
   9   1  -1  170.98   10.00
  -9   1   1  173.68   10.50
   9   1  -1  176.18   10.30
  -9   1   1  167.28   10.40
  -9   1   1  176.88   10.50
   9   1  -1  156.18   10.90
   9   1  -1  184.78   10.90
  -9   1   1  185.18   11.00
  -8  -1   1   85.09    6.50
  -8  -1   1   82.89    6.80
   8  -1  -1   94.29    7.40
  -8  -1   1  102.79    7.00
   8  -1  -1   99.99    7.10
   8  -1  -1   91.59    6.70
  -8  -1   1   94.39    6.90
   8  -1  -1   94.69    7.30
   8   1  -1   98.79    7.60
   8   1  -1   93.79    7.20
   8   1  -1   89.89    6.70
  -8   1   1  102.39    7.10
   8   1  -1   85.79    6.80
  -8   1   1   91.99    7.00
  -8   1   1   94.59    7.10
  -8   1   1  102.89    6.90
   7  -1  -1    9.20    2.80
  -7  -1   1   12.90    2.60
   7  -1  -1   12.60    3.00
   7  -1  -1    9.90    2.40
  -7  -1   1    7.70    2.50
  -7  -1   1    6.80    2.00
   7  -1  -1    6.70    2.60
  -7   1   1    9.30    2.40
   7   1  -1    9.40    2.70
   7   1  -1   10.50    2.70
  -7   1   1   14.70    3.00
   7   1  -1   15.20    3.30
  -7   1   1    9.90    2.50
   6  -1  -1  175.18    9.40
   6  -1  -1  181.98    9.10
  -6  -1   1  185.68    9.00
  -6  -1   1  193.88    9.70
  -6  -1   1  168.48    9.00
  -6  -1   1  180.88    9.10
   6  -1  -1  190.78    9.30
   6  -1  -1  178.68    9.60
   6   1  -1  197.08   10.00
  -6   1   1  203.78    9.60
   6   1  -1  202.78   11.90
  -6   1   1  199.98    9.50
   6   1  -1  175.08    8.90
  -6   1   1  175.78    9.10
   6   1  -1  165.18    9.00
  -6   1   1  187.68    9.20
   5  -1  -1   25.30    2.80
   5  -1  -1   18.80    3.00
  -5  -1   1   25.30    2.60
  -5  -1   1   22.00    3.00
  -5  -1   1   20.50    3.00
   5  -1  -1   25.90    3.30
   5  -1  -1   28.30    3.80
  -5  -1   1   20.90    2.90
   5   1  -1   18.90    2.80
  -5   1   1   23.00    3.10
  -5   1   1   23.80    3.20
  -5   1   1   20.30    3.00
  -5   1   1   28.60    3.70
   5   1  -1   21.50    4.60
   5   1  -1   23.70    3.20
   5   1  -1   29.40    4.00
   4  -1  -1    0.10    0.80
  -4  -1   1    0.10    0.80
   4  -1  -1    1.70    0.90
   4  -1  -1    0.80    1.10
  -4  -1   1    0.10    0.80
  -4  -1   1    1.10    1.00
  -4  -1   1    1.00    1.00
   4  -1  -1   -0.10    1.00
   4   1  -1    0.80    1.00
   4   1  -1    0.20    0.80
  -4   1   1    1.80    1.00
  -4   1   1    0.30    0.80
   4   1  -1   -0.20    1.10
  -4   1   1    1.70    1.10
   4   1  -1    0.50    1.10
  -4   1   1    1.80    1.10
   3  -1  -1  976.10   34.40
  -3  -1   1 1027.10   34.60
   3  -1  -1 1050.49   34.50
   3  -1  -1 1038.70   34.20
  -3  -1   1 1013.50   34.20
  -3  -1   1  982.30   34.10
   3  -1  -1 1018.20   34.50
   3   1  -1  973.20   34.10
  -3   1   1 1033.20   34.20
   3   1  -1  974.00   34.00
  -3   1   1 1003.60   34.30
   3   1  -1  965.70   34.30
   3   1  -1 1002.30   34.60
  -3   1   1  982.30   34.30
  -3   1   1 1013.60   34.40
  -2  -1   1  497.15   17.10
  -2  -1   1  479.85   17.00
   2  -1  -1  490.15   17.30
  -2  -1   1  494.05   17.20
   2  -1  -1  502.05   17.10
  -2  -1   1  487.65   17.40
   2  -1  -1  470.65   17.30
  -2   1   1  494.65   17.40
  -2   1   1  499.15   17.30
   2   1  -1  490.35   17.50
   2   1  -1  510.45   17.30
  -2   1   1  496.05   17.30
  -2   1   1  515.95   17.10
   2   1  -1  486.35   17.00
   1  -1   1  102.89    4.10
  -1  -1  -1   90.69    3.70
   1  -1   1   96.59    4.10
  -1  -1  -1   97.69    4.10
  -1  -1  -1   97.89    4.10
   1  -1   1   98.69    4.20
  -1  -1  -1  103.19    4.10
   1  -1   1  100.69    4.00
   1   1   1  102.39    4.00
  -1   1  -1  100.79    4.20
  -1   1  -1  103.99    4.10
   1   1   1   97.79    4.10
  -1   1  -1   94.59    4.00
   1   1   1   96.49    4.10
  -2  -1  -1   14.00    1.50
   2  -1   1   16.20    2.00
  -2  -1  -1   14.10    1.90
   2  -1   1   15.10    1.80
  -2  -1  -1   13.90    1.70
   2  -1   1   14.50    1.60
   2  -1   1   14.80    1.70
   2  -1   1   14.20    1.80
   2   1   1   13.70    1.90
  -2   1  -1   15.20    2.00
  -2   1  -1   14.70    1.60
   2   1   1   11.80    1.60
   2   1   1   14.80    1.60
   2   1   1   15.40    1.50
  -2   1  -1   16.50    1.80
   3  -1   1  854.61   30.10
   3  -1   1  857.41   29.80
  -3  -1  -1  868.21   30.30
  -3  -1  -1  874.31   30.00
  -3  -1  -1  857.61   30.00
   3  -1   1  867.01   30.00
   3  -1   1  843.42   30.10
  -3   1  -1  889.81   30.00
  -3   1  -1  882.61   30.10
  -3   1  -1  883.71   29.90
   3   1   1  870.61   29.90
   3   1   1  812.12   29.40
   3   1   1  857.51   30.00
  -3   1  -1  844.32   30.00
   3   1   1  875.21   30.40
   4  -1   1    6.00    1.60
   4  -1   1    6.00    1.70
   4  -1   1    2.90    1.50
  -4  -1  -1    6.00    1.60
  -4  -1  -1    7.10    1.50
   4  -1   1    5.10    1.60
   4   1   1    6.50    1.70
  -4   1  -1    5.30    1.40
  -4   1  -1    5.00    1.60
   4   1   1    7.10    1.70
  -4   1  -1    3.90    1.30
   4   1   1    9.10    2.00
  -4   1  -1    9.00    1.90
   4   1   1    6.90    1.60
   5  -1   1  146.09    7.60
   5  -1   1  120.39    6.80
  -5  -1  -1  120.79    6.90
  -5  -1  -1  132.09    7.30
   5  -1   1  124.99    7.00
  -5  -1  -1  125.29    7.00
   5  -1   1  123.99    7.20
  -5   1  -1  125.39    7.00
   5   1   1  126.59    7.40
   5   1   1  133.69    7.00
  -5   1  -1  135.19    7.30
   5   1   1  124.89    6.50
   5   1   1  130.89    7.10
  -5   1  -1  124.39    6.80
  -5   1  -1  132.59    7.10
   6  -1   1  226.68   11.30
   6  -1   1  215.98   10.80
  -6  -1  -1  241.48   11.10
   6  -1   1  224.28   10.90
  -6  -1  -1  222.68   11.20
  -6  -1  -1  218.18   10.80
   6  -1   1  228.98   11.30
   6   1   1  229.58   10.40
   6   1   1  236.18   11.30
  -6   1  -1  224.38   11.10
  -6   1  -1  237.98   11.10
  -6   1  -1  211.78   10.90
   6   1   1  232.88   10.90
   6   1   1  221.78   11.40
  -6   1  -1  229.08   10.80
   7  -1   1   44.40    4.60
   7  -1   1   39.70    5.60
  -7  -1  -1   38.80    4.40
   7  -1   1   39.80    4.30
  -7  -1  -1   49.20    4.70
   7  -1   1   43.90    4.90
  -7  -1  -1   37.20    4.80
  -7   1  -1   39.50    4.80
  -7   1  -1   38.10    5.00
  -7   1  -1   44.50    4.40
  -7   1  -1   40.00    4.50
   7   1   1   40.90    5.50
   7   1   1   37.00    4.10
   7   1   1   37.00    4.20
   7   1   1   40.80    5.80
   8  -1   1   33.80    5.30
  -8  -1  -1   42.80    5.60
  -8  -1  -1   41.60    5.70
   8  -1   1   43.40    4.80
   8  -1   1   35.00    5.00
  -8  -1  -1   23.60    4.30
  -8  -1  -1   31.10    4.90
   8   1   1   42.80    6.40
  -8   1  -1   36.30    6.10
   8   1   1   35.90    5.40
   8   1   1   29.50    4.90
   8   1   1   42.90    4.60
  -8   1  -1   33.50    4.70
  -8   1  -1   42.10    6.20
  -8   1  -1   32.50    4.90
  -9  -1  -1    2.40    2.60
  -9  -1  -1    4.80    2.60
  -9  -1  -1    4.50    3.20
   9  -1   1    3.70    3.10
   9  -1   1    4.90    3.10
  -9  -1  -1    3.40    2.50
   9  -1   1    2.80    2.40
   9  -1   1    3.20    2.40
   9   1   1    2.90    2.40
   9   1   1    9.00    2.50
  -9   1  -1   -2.30    2.30
   9   1   1    3.90    2.50
  -9   1  -1    4.30    2.50
   9   1   1    2.30    2.60
  -9   1  -1    2.10    2.80
  -9   1  -1    2.40    2.90
 -10  -1  -1  216.48   12.30
  10  -1   1  208.88   13.20
 -10  -1  -1  203.08   12.50
  10  -1   1  209.08   13.10
  10  -1   1  180.88   11.80
  10   1   1  220.98   13.20
  10   1   1  218.18   12.10
  10   1   1  207.78   13.00
 -10   1  -1  211.48   12.50
 -10   1  -1  196.38   12.20
  11  -1   1   15.90    4.50
 -11  -1  -1   15.10    5.10
 -11  -1  -1   15.60    4.70
  11  -1   1   17.40    5.10
  11  -1   1   15.80    5.10
 -11   1  -1   15.20    4.90
 -11   1  -1   10.40    3.30
  11   1   1   10.20    4.40
  11   1   1    8.90    4.30
  11   1   1   15.30    4.70
  12  -1   1   51.69    8.10
 -12  -1  -1   42.20    7.30
  12  -1   1   57.09    9.10
 -12  -1  -1   65.09    8.70
  12  -1   1   52.29    7.80
  12   1   1   45.60    8.70
  12   1   1   42.30    6.70
 -12   1  -1   51.89    7.90
  12   1   1   46.80    8.10
 -12   1  -1   39.40    7.70
 -13  -1  -1   50.89    8.50
  13  -1   1   40.80    7.50
  13  -1   1   61.59   10.20
  13  -1   1   56.69    9.60
 -13  -1  -1   61.99    9.20
 -13   1  -1   66.99   10.10
  13   1   1   61.39    8.50
  13   1   1   48.80    8.50
  13   1   1   54.09    9.50
 -13   1  -1   59.69    9.00
  14  -1   1   12.10    5.60
 -14  -1  -1    5.60    4.70
  14  -1   1    3.60    5.20
  14  -1   1    8.10    5.60
 -14  -1  -1   -7.30    6.10
  14   1   1    7.60    5.40
 -14   1  -1    7.90    4.60
  14   1   1   12.30    5.80
  14   1   1    5.10    5.30
 -14   1  -1   -6.10    7.10
 -15  -1  -1   34.10    9.10
  15  -1   1   41.40    9.80
  15  -1   1   20.90    7.80
  15   1   1   35.00    8.50
 -15   1  -1   39.90   11.10
  15   1   1   30.30    9.20
 -16  -2   1   61.19   11.00
  16  -2  -1   70.49   15.40
  16  -2  -1   64.89   12.40
  16   2  -1   86.99   13.80
  16   2  -1   73.29   14.40
 -16   2   1   97.99   12.80
  15  -2  -1    4.70    5.60
 -15  -2   1   -2.80    4.50
  15  -2  -1    7.60    7.50
  15  -2  -1    0.60    5.30
  15   2  -1   -3.70    5.10
 -15   2   1    0.40    4.20
  15   2  -1    3.60    5.30
  14  -2  -1  109.99   11.50
 -14  -2   1  101.79   12.30
 -14  -2   1  101.79   10.70
  14  -2  -1  125.69   11.90
  14  -2  -1  126.39   12.20
 -14   2   1  105.89   12.80
  14   2  -1  111.99   12.30
  14   2  -1  117.49   11.20
 -14   2   1  133.59   11.40
  14   2  -1  108.09   11.10
  13  -2  -1   22.30    5.90
 -13  -2   1   31.40    7.30
 -13  -2   1   25.90    6.20
  13  -2  -1   25.30    8.40
  13  -2  -1   31.30    7.20
  13   2  -1   34.60    7.20
  13   2  -1   26.70    5.70
 -13   2   1   37.50    7.70
  13   2  -1   30.60    7.40
 -13   2   1   26.20    6.10
  12  -2  -1   38.10    7.10
  12  -2  -1   29.60    5.80
 -12  -2   1   37.80    7.20
  12  -2  -1   31.20    7.40
 -12  -2   1   26.60    6.60
 -12   2   1   22.80    7.80
  12   2  -1   35.60    5.80
  12   2  -1   28.40    6.20
 -12   2   1   26.00    7.50
  11  -2  -1  187.88   12.60
 -11  -2   1  180.28   12.00
  11  -2  -1  182.48   12.60
 -11  -2   1  183.88   12.40
  11  -2  -1  213.68   12.90
  11   2  -1  221.08   13.20
  11   2  -1  199.38   13.30
 -11   2   1  199.68   12.00
  11   2  -1  200.48   12.00
 -11   2   1  187.58   12.70
 -10  -2   1    1.30    1.80
  10  -2  -1    2.40    2.80
  10  -2  -1    6.20    3.60
 -10  -2   1   -3.40    2.50
  10  -2  -1    3.50    2.40
 -10  -2   1    2.60    2.40
 -10   2   1    0.30    2.50
  10   2  -1   -0.30    2.40
  10   2  -1    3.70    2.80
  10   2  -1    7.10    2.90
 -10   2   1    1.20    2.00
 -10   2   1    6.50    3.30
   9  -2  -1   35.30    5.60
   9  -2  -1   33.20    5.70
   9  -2  -1   23.60    4.40
  -9  -2   1   39.70    5.60
  -9  -2   1   37.30    5.30
   9  -2  -1   36.80    5.60
  -9  -2   1   26.90    4.80
  -9   2   1   43.50    6.00
  -9   2   1   34.90    5.10
  -9   2   1   40.70    5.80
  -9   2   1   39.50    5.60
   9   2  -1   44.00    6.70
   9   2  -1   40.20    6.00
   9   2  -1   31.80    4.70
   9   2  -1   41.80    5.60
  -8  -2   1    0.20    1.80
  -8  -2   1    0.30    1.80
   8  -2  -1    1.70    1.90
   8  -2  -1    0.40    1.90
   8  -2  -1    0.40    2.00
   8  -2  -1   -0.90    1.80
  -8  -2   1   -1.30    1.40
  -8  -2   1   -0.70    2.20
   8   2  -1    0.90    1.70
  -8   2   1    3.60    2.30
  -8   2   1   -0.10    1.80
  -8   2   1   -1.10    1.40
   8   2  -1   -0.90    1.80
   8   2  -1    0.10    1.80
  -8   2   1    0.60    2.00
   8   2  -1    2.40    2.30
  -7  -2   1   87.49    6.90
  -7  -2   1   94.59    6.30
   7  -2  -1   92.29    6.50
   7  -2  -1   93.39    6.50
  -7  -2   1   83.99    6.40
  -7  -2   1   92.79    6.10
   7  -2  -1   84.99    6.10
   7   2  -1   98.49    6.40
   7   2  -1   99.39    6.40
  -7   2   1   84.19    6.40
  -7   2   1   92.79    6.50
   7   2  -1   88.29    6.90
  -7   2   1   89.09    6.30
   6  -2  -1   37.20    4.10
  -6  -2   1   39.70    4.20
  -6  -2   1   37.40    3.60
   6  -2  -1   32.30    3.70
   6  -2  -1   38.10    3.80
  -6  -2   1   42.00    3.80
   6  -2  -1   38.90    4.10
  -6  -2   1   45.90    4.00
   6   2  -1   38.50    4.00
   6   2  -1   42.60    3.80
   6   2  -1   43.10    3.90
  -6   2   1   47.80    3.90
  -6   2   1   39.90    4.00
  -6   2   1   37.80    3.90
  -6   2   1   39.10    3.90
   6   2  -1   37.90    4.30
   5  -2  -1  117.89    6.60
   5  -2  -1  104.99    6.10
  -5  -2   1  108.79    6.10
   5  -2  -1  117.29    6.40
   5  -2  -1  115.29    6.70
  -5   2   1  113.29    6.50
  -5   2   1  124.69    6.50
   5   2  -1  108.29    6.10
   5   2  -1  122.49    6.90
   5   2  -1  110.29    6.10
   5   2  -1  118.59    6.30
  -5   2   1  113.79    6.30
  -5   2   1  117.09    6.30
   4  -2  -1    7.30    1.60
   4  -2  -1    8.90    1.90
  -4  -2   1    7.10    1.90
   4  -2  -1    3.70    1.50
  -4  -2   1    7.00    1.60
   4  -2  -1    4.70    1.60
  -4  -2   1    8.40    1.70
   4   2  -1    7.30    1.80
  -4   2   1    3.70    1.30
  -4   2   1    4.30    1.30
   4   2  -1    7.50    1.70
  -4   2   1    5.40    1.50
   4   2  -1    5.60    1.40
   4   2  -1    5.50    1.50
  -4   2   1    6.60    1.60
   3  -2  -1    4.00    1.30
  -3  -2   1    1.30    0.90
   3  -2  -1    3.50    1.20
   3  -2  -1    3.00    1.20
  -3  -2   1    2.40    1.10
   3  -2  -1    4.60    1.10
  -3  -2   1    3.00    1.00
  -3   2   1    5.40    1.40
  -3   2   1    5.80    1.30
  -3   2   1    2.50    1.10
   3   2  -1    2.90    0.90
   3   2  -1    4.20    1.30
   3   2  -1    2.90    1.00
  -3   2   1    3.10    1.10
   3   2  -1    3.10    1.00
   2  -2  -1  488.55   17.40
   2  -2  -1  504.35   17.30
  -2  -2   1  473.85   16.90
   2  -2  -1  501.25   17.20
   2  -2  -1  497.55   17.60
  -2  -2   1  504.65   17.40
  -2   2   1  493.85   17.20
   2   2  -1  502.55   17.30
  -2   2   1  497.05   17.20
   2   2  -1  498.45   17.20
  -2   2   1  511.85   17.50
  -2   2   1  476.65   17.50
   1  -2  -1  350.46   12.10
  -1  -2   1  347.77   12.40
  -1  -2   1  368.26   12.30
   1  -2  -1  351.06   12.50
   1  -2  -1  349.67   12.10
   1  -2  -1  347.07   12.20
  -1   2   1  354.36   12.20
  -1   2   1  338.57   12.40
  -1   2   1  356.76   12.10
   1   2  -1  355.56   12.30
   1   2  -1  359.06   12.20
   1   2  -1  362.96   12.40
  -1   2   1  354.46   12.20
   0  -2   1 1019.00   32.90
   0  -2   1  956.80   32.90
   0  -2   1  974.50   32.60
   0  -2  -1 1044.90   32.80
   0   2   1  984.50   32.70
   0   2  -1  976.90   32.60
   0   2   1  997.90   33.00
   1  -2   1  795.72   26.50
   1  -2   1  768.22   26.80
  -1  -2  -1  818.72   26.80
   1  -2   1  792.62   26.80
  -1  -2  -1  781.02   26.60
   1  -2   1  820.82   26.90
  -1   2  -1  826.52   26.60
   1   2   1  793.22   26.80
  -1   2  -1  801.12   26.80
  -1   2  -1  793.42   26.80
   1   2   1  794.12   26.70
   1   2   1  793.92   26.60
  -1   2  -1  789.32   26.80
   1   2   1  782.22   26.90
   2  -2   1  277.97   10.10
   2  -2   1  264.07   10.50
  -2  -2  -1  262.67   10.20
  -2  -2  -1  268.67   10.30
   2  -2   1  272.87   10.40
   2  -2   1  267.47   10.40
   2  -2   1  281.17   10.30
   2   2   1  267.57    9.60
   2   2   1  258.97   10.50
  -2   2  -1  272.77   10.50
  -2   2  -1  284.67   10.40
  -2   2  -1  286.77   10.50
   2   2   1  274.37   10.30
   2   2   1  269.67   10.20
  -3  -2  -1  347.57   13.40
  -3  -2  -1  351.06   13.10
   3  -2   1  340.97   13.00
   3  -2   1  348.17   13.30
  -3  -2  -1  327.07   12.80
   3  -2   1  345.87   13.10
   3  -2   1  335.77   13.00
  -3  -2  -1  329.47   12.40
  -3   2  -1  331.17   13.10
   3   2   1  333.27   12.90
   3   2   1  326.77   12.30
   3   2   1  328.37   13.30
  -3   2  -1  337.77   13.00
  -3   2  -1  343.27   13.10
   3   2   1  332.27   12.90
  -3   2  -1  333.77   12.90
   4  -2   1  494.95   18.20
  -4  -2  -1  433.06   17.20
   4  -2   1  456.85   17.90
  -4  -2  -1  468.65   18.00
   4  -2   1  463.15   17.90
  -4  -2  -1  465.45   17.90
   4  -2   1  499.85   18.50
  -4  -2  -1  482.85   18.30
   4   2   1  456.65   17.20
  -4   2  -1  461.75   17.90
  -4   2  -1  498.65   18.00
  -4   2  -1  472.85   18.10
   4   2   1  447.06   17.70
   4   2   1  467.25   18.40
  -4   2  -1  492.55   18.10
   4   2   1  493.45   18.10
  -5  -2  -1   40.80    3.60
   5  -2   1   38.00    3.90
   5  -2   1   42.80    4.00
  -5  -2  -1   40.60    3.70
   5  -2   1   35.70    3.50
  -5  -2  -1   36.50    3.70
   5  -2   1   32.90    3.40
   5   2   1   42.50    3.80
   5   2   1   34.30    3.40
  -5   2  -1   33.40    3.40
   5   2   1   39.80    3.30
  -5   2  -1   41.90    3.70
  -5   2  -1   33.30    3.50
   5   2   1   28.40    4.10
  -5   2  -1   36.20    3.60
  -6  -2  -1   -0.60    1.30
  -6  -2  -1    0.70    1.40
   6  -2   1    3.80    1.90
   6  -2   1    0.70    1.30
   6  -2   1    0.90    1.30
  -6  -2  -1    0.00    0.90
   6  -2   1    1.20    1.70
  -6  -2  -1    0.90    1.50
  -6   2  -1    4.30    2.00
   6   2   1    1.30    1.20
   6   2   1    1.30    1.40
  -6   2  -1    0.40    1.30
   6   2   1   -0.30    1.10
  -6   2  -1    3.10    1.80
   6   2   1    0.30    1.50
  -6   2  -1    2.70    1.80
   7  -2   1  298.37   14.40
  -7  -2  -1  299.67   14.10
  -7  -2  -1  302.27   14.50
   7  -2   1  300.77   14.00
  -7  -2  -1  300.07   13.90
   7  -2   1  311.97   14.00
   7  -2   1  285.17   14.30
   7   2   1  301.17   14.70
   7   2   1  292.27   14.30
  -7   2  -1  297.67   14.10
   7   2   1  299.27   13.20
  -7   2  -1  299.37   13.90
  -7   2  -1  310.17   14.10
  -7   2  -1  302.67   14.20
   7   2   1  300.87   13.80
   8  -2   1  514.95   21.50
  -8  -2  -1  499.15   21.60
   8  -2   1  523.75   22.20
   8  -2   1  496.55   21.10
   8  -2   1  504.55   22.00
  -8  -2  -1  504.95   21.90
  -8  -2  -1  492.25   21.20
  -8   2  -1  552.74   21.80
  -8   2  -1  528.65   21.40
  -8   2  -1  492.95   21.50
   8   2   1  478.75   22.00
   8   2   1  478.75   21.10
   8   2   1  495.45   20.50
   8   2   1  525.55   21.90
  -8   2  -1  490.95   21.50
  -9  -2  -1   19.30    4.10
   9  -2   1   24.50    5.00
   9  -2   1   15.90    6.20
   9  -2   1    9.80    3.50
  -9  -2  -1   23.20    4.60
  -9  -2  -1   20.00    4.20
   9  -2   1   20.40    4.00
   9  -2   1   15.40    3.80
   9   2   1   22.00    5.00
  -9   2  -1   19.60    4.40
  -9   2  -1   24.80    4.60
   9   2   1   22.60    4.40
   9   2   1   20.80    6.70
  -9   2  -1   10.00    3.40
  -9   2  -1   30.60    5.20
   9   2   1   32.10    6.10
  10  -2   1   24.50    5.20
 -10  -2  -1   17.50    4.30
  10  -2   1   20.70    4.80
 -10  -2  -1   19.80    4.90
 -10   2  -1   19.20    4.70
  10   2   1   16.80    4.30
 -10   2  -1   30.70    5.40
  10   2   1   28.90    4.80
  10   2   1   24.90    5.70
  11  -2   1  104.69    9.30
 -11  -2  -1   93.99    8.80
 -11  -2  -1  104.09    9.20
  11  -2   1  105.79   10.00
  11  -2   1   96.59    8.90
  11   2   1  112.39    9.40
 -11   2  -1   93.89    9.40
  11   2   1  119.09   10.30
 -11   2  -1  100.09    8.50
  11   2   1   93.29    8.30
  12  -2   1    9.10    4.20
 -12  -2  -1    9.50    4.00
  12  -2   1    0.80    3.50
  12  -2   1   -1.30    3.10
 -12  -2  -1    3.80    3.20
  12   2   1   -3.10    3.40
  12   2   1    4.70    3.40
  12   2   1    3.40    3.90
 -12   2  -1   -6.80    4.20
 -12   2  -1    3.50    2.90
 -13  -2  -1   17.70    5.30
  13  -2   1   26.90    6.00
  13  -2   1    8.40    4.70
  13  -2   1   13.70    5.30
 -13  -2  -1    8.50    5.10
  13   2   1   21.60    6.20
  13   2   1   24.10    6.00
  13   2   1   11.30    4.60
 -13   2  -1   22.20    5.60
 -13   2  -1   30.30    7.40
  14  -2   1  141.69   13.50
 -14  -2  -1  100.89   12.70
  14  -2   1  108.69   11.30
  14  -2   1   89.19   11.20
 -14  -2  -1  120.39   11.70
  14   2   1  114.79   12.90
  14   2   1  110.99   11.60
 -14   2  -1  138.89   12.00
  14   2   1  103.29   16.80
  15  -2   1   25.00    8.50
  15  -2   1   27.80    8.50
 -15  -2  -1   25.70    9.00
 -15   2  -1   33.50    9.00
  15   2   1   40.60   14.50
  15   2   1   27.80    8.90
  16  -3  -1    5.30    6.40
 -16  -3   1    7.50    6.20
  16   3  -1    4.70    6.70
  16   3  -1   11.80    6.80
 -16   3   1    6.20    6.00
  15  -3  -1   43.60    9.00
  15  -3  -1   34.90    8.70
 -15  -3   1   48.60    9.40
  15   3  -1   39.70    9.10
  15   3  -1   50.59   10.40
 -15   3   1   37.60    7.30
 -14  -3   1   52.59    8.70
  14  -3  -1   49.70    9.40
 -14  -3   1   42.40    8.70
  14  -3  -1   47.60    8.80
  14  -3  -1   71.79   11.50
 -14   3   1   59.49    9.90
 -14   3   1   38.70    9.60
  14   3  -1   50.69    9.70
  14   3  -1   65.39   11.00
  14   3  -1   53.89    8.30
 -13  -3   1    2.80    4.70
  13  -3  -1    1.40    4.30
  13  -3  -1    5.30    3.90
  13  -3  -1   -2.00    3.10
 -13  -3   1   -3.30    2.80
 -13   3   1   -4.00    4.60
 -13   3   1    4.50    3.50
  13   3  -1   -3.20    4.10
  13   3  -1    2.70    4.60
  13   3  -1    4.00    4.40
 -12  -3   1   -2.00    2.30
 -12  -3   1    3.00    4.00
  12  -3  -1    9.60    4.30
  12  -3  -1    1.50    3.60
  12   3  -1    4.80    3.60
 -12   3   1    5.00    3.40
  12   3  -1   -2.20    3.00
 -12   3   1    7.80    4.40
  12   3  -1    2.50    3.80
 -11  -3   1    0.50    2.90
  11  -3  -1   10.10    4.30
  11  -3  -1    8.60    3.50
 -11  -3   1    4.30    4.20
  11  -3  -1    8.40    3.70
  11   3  -1   10.20    3.90
  11   3  -1    7.10    3.60
 -11   3   1    8.60    3.20
  11   3  -1   10.50    4.40
  10  -3  -1    4.50    2.90
  10  -3  -1    8.90    3.40
 -10  -3   1   10.90    3.60
 -10  -3   1   16.10    4.10
 -10  -3   1   13.80    4.20
  10  -3  -1    9.70    4.10
  10   3  -1   13.20    3.60
  10   3  -1   14.90    4.40
 -10   3   1    9.40    3.40
  10   3  -1   15.60    3.80
 -10   3   1   17.50    3.90
 -10   3   1   20.40    5.30
   9  -3  -1   83.09    7.30
  -9  -3   1   65.99    6.70
  -9  -3   1   71.29    6.40
   9  -3  -1   72.89    6.60
   9  -3  -1   75.09    6.60
   9  -3  -1   62.09    6.30
  -9  -3   1   63.59    6.70
  -9  -3   1   77.79    6.70
  -9   3   1   72.29    7.00
  -9   3   1   68.49    6.70
   9   3  -1   85.09    7.60
   9   3  -1   78.59    6.80
   9   3  -1   72.39    6.30
   9   3  -1   60.39    6.20
  -9   3   1   67.49    6.20
  -9   3   1   68.89    6.50
  -8  -3   1  412.86   18.10
   8  -3  -1  416.56   18.50
  -8  -3   1  429.36   18.20
  -8  -3   1  439.56   18.80
   8  -3  -1  421.56   19.00
   8  -3  -1  447.16   19.50
  -8  -3   1  397.76   18.90
   8  -3  -1  413.16   18.20
   8   3  -1  424.26   19.50
   8   3  -1  400.46   18.20
  -8   3   1  406.16   18.50
  -8   3   1  423.96   18.80
   8   3  -1  444.66   18.10
  -8   3   1  448.66   18.70
  -8   3   1  434.86   18.60
  -7  -3   1   75.79    5.70
  -7  -3   1   66.79    5.60
   7  -3  -1   80.19    6.20
   7  -3  -1   76.09    5.90
  -7  -3   1   77.19    6.10
   7  -3  -1   74.49    5.90
   7  -3  -1   69.79    5.60
  -7  -3   1   76.89    5.60
  -7   3   1   80.49    5.90
  -7   3   1   75.99    5.60
  -7   3   1   76.69    5.90
   7   3  -1   79.09    5.90
  -7   3   1   78.49    5.90
   7   3  -1   74.19    5.60
   7   3  -1   84.79    5.60
   7   3  -1   79.79    6.60
  -6  -3   1  139.69    7.80
   6  -3  -1  147.79    8.10
   6  -3  -1  143.09    7.80
  -6  -3   1  136.39    7.50
  -6  -3   1  148.89    8.30
   6  -3  -1  142.29    8.30
   6  -3  -1  155.78    8.40
  -6   3   1  146.19    7.80
  -6   3   1  147.29    8.00
   6   3  -1  147.69    8.50
  -6   3   1  141.49    8.10
   6   3  -1  149.79    7.90
   6   3  -1  132.89    7.60
   6   3  -1  153.68    7.60
  -6   3   1  147.99    7.90
   5  -3  -1   87.69    5.70
   5  -3  -1   78.59    5.20
   5  -3  -1   90.19    5.30
  -5  -3   1   80.89    5.50
  -5  -3   1   83.49    5.20
   5  -3  -1   95.79    5.60
  -5  -3   1   79.89    4.90
   5   3  -1   78.09    5.60
   5   3  -1   84.59    5.10
   5   3  -1   70.89    4.90
  -5   3   1   87.29    5.90
  -5   3   1   76.89    5.40
  -5   3   1   86.99    5.20
  -5   3   1   83.79    5.30
   5   3  -1   82.09    4.90
   4  -3  -1   44.90    3.30
   4  -3  -1   40.10    3.30
   4  -3  -1   43.90    3.40
  -4  -3   1   42.10    3.00
   4  -3  -1   43.80    3.50
  -4  -3   1   40.70    3.90
  -4  -3   1   40.30    3.10
   4   3  -1   38.50    3.40
  -4   3   1   38.20    3.90
  -4   3   1   47.60    3.30
   4   3  -1   44.50    3.10
   4   3  -1   37.40    3.00
  -4   3   1   38.70    3.10
  -4   3   1   42.60    3.40
   4   3  -1   36.70    3.10
  -3  -3   1 1709.83   58.39
   3  -3  -1 1770.32   58.29
   3  -3  -1 1746.03   58.49
  -3  -3   1 1709.13   57.49
   3  -3  -1 1747.03   57.99
  -3  -3   1 1749.72   58.19
   3  -3  -1 1764.62   57.99
  -3   3   1 1687.13   58.39
  -3   3   1 1753.22   58.09
   3   3  -1 1736.53   57.79
  -3   3   1 1748.03   58.29
  -3   3   1 1781.52   57.89
   3   3  -1 1738.23   58.59
   3   3  -1 1695.43   57.59
   3   3  -1 1743.13   58.09
   2  -3  -1  611.54   21.00
   2  -3  -1  606.14   20.80
  -2  -3   1  609.44   20.90
   2  -3  -1  600.34   21.20
  -2  -3   1  574.84   20.10
   2  -3  -1  594.54   20.50
  -2  -3   1  588.44   21.00
   2   3  -1  598.34   20.90
  -2   3   1  609.34   20.90
  -2   3   1  593.34   21.10
   2   3  -1  581.34   20.20
  -2   3   1  604.34   20.50
   2   3  -1  610.44   20.60
  -2   3   1  620.84   20.80
   1  -3  -1  864.71   28.60
  -1  -3   1  832.32   28.70
   1  -3  -1  882.81   29.00
   1  -3  -1  866.11   28.70
  -1  -3   1  880.01   29.10
  -1   3   1  843.02   28.90
   1   3  -1  839.32   28.70
   1   3  -1  839.92   29.00
  -1   3   1  855.81   28.70
  -1   3   1  884.21   28.60
   1   3  -1  835.72   28.80
  -1   3   1  840.32   28.20
   1   3  -1  883.51   28.60
   0  -3  -1  724.63   25.00
   0  -3   1  753.72   24.70
   0  -3   1  742.53   24.80
   0  -3   1  716.33   25.20
   0  -3  -1  746.93   25.00
   0  -3   1  773.52   25.20
   0  -3  -1  771.12   25.20
   0   3  -1  717.93   25.20
   0   3   1  760.62   25.10
   0   3  -1  769.02   24.70
   0   3   1  744.93   24.80
   0   3   1  773.42   25.20
   0   3  -1  738.63   24.80
   1  -3   1 1119.19   37.90
   1  -3   1 1133.09   37.30
   1  -3   1 1144.29   37.90
  -1  -3  -1 1124.09   37.80
   1  -3   1 1164.68   37.70
   1   3   1 1103.29   37.50
   1   3   1 1156.68   37.80
  -1   3  -1 1127.59   37.80
   1   3   1 1132.09   37.70
   1   3   1 1101.99   37.60
  -1   3  -1 1100.29   37.80
  -1   3  -1 1128.39   37.70
   1   3   1 1141.29   37.50
  -1   3  -1 1155.18   37.30
   2  -3   1 3257.87  103.69
   2  -3   1 3228.08  104.29
  -2  -3  -1 3190.48  104.39
   2  -3   1 3159.68  104.29
   2  -3   1 3077.09  104.19
  -2  -3  -1 3150.08  103.89
  -2  -3  -1 3186.08  104.19
   2  -3   1 3279.77  103.89
   2   3   1 3117.19  103.79
  -2   3  -1 3248.67  104.29
   2   3   1 3135.09  104.39
  -2   3  -1 3143.59  104.19
  -2   3  -1 3116.89  104.19
  -3  -3  -1  135.49    5.90
   3  -3   1  153.68    6.60
   3  -3   1  136.99    6.70
  -3  -3  -1  134.49    6.60
   3  -3   1  145.39    6.90
  -3  -3  -1  140.79    6.80
   3  -3   1  138.29    6.60
   3  -3   1  147.39    6.30
  -3  -3  -1  135.79    6.30
  -3   3  -1  140.19    6.70
   3   3   1  136.69    5.70
   3   3   1  141.79    7.00
  -3   3  -1  134.99    6.60
  -3   3  -1  137.49    6.70
  -3   3  -1  148.39    6.50
  -4  -3  -1    0.70    0.90
  -4  -3  -1    2.60    1.40
   4  -3   1    1.30    1.10
   4  -3   1    0.60    1.20
  -4  -3  -1    3.00    1.20
  -4  -3  -1    4.00    1.40
   4  -3   1    3.20    1.40
   4  -3   1    2.50    1.40
   4   3   1    0.90    1.00
  -4   3  -1    1.30    1.20
  -4   3  -1    2.60    1.40
  -4   3  -1    2.80    1.50
   4   3   1    2.00    1.20
   4   3   1    3.40    1.10
  -4   3  -1    1.10    1.10
   4   3   1    0.60    1.30
   5  -3   1  325.17   14.50
  -5  -3  -1  339.87   14.50
   5  -3   1  333.67   14.00
   5  -3   1  336.57   14.10
  -5  -3  -1  332.47   13.70
  -5  -3  -1  342.77   14.30
  -5  -3  -1  316.87   13.70
   5  -3   1  331.47   14.10
  -5   3  -1  354.06   14.30
   5   3   1  335.77   14.00
  -5   3  -1  332.37   14.00
   5   3   1  324.67   13.10
   5   3   1  334.57   14.00
  -5   3  -1  350.16   14.10
   5   3   1  327.57   14.60
  -5   3  -1  324.97   14.20
   6  -3   1  150.88    8.70
  -6  -3  -1  154.18    8.90
   6  -3   1  146.29    8.50
  -6  -3  -1  154.48    8.30
   6  -3   1  150.88    8.50
  -6  -3  -1  155.78    7.80
  -6  -3  -1  156.98    8.60
   6  -3   1  145.39    8.20
   6   3   1  173.78    8.80
  -6   3  -1  164.38    8.70
   6   3   1  156.28    9.00
  -6   3  -1  150.28    8.60
  -6   3  -1  152.88    8.40
  -6   3  -1  142.69    8.30
   6   3   1  148.69    7.60
   6   3   1  155.48    8.40
  -7  -3  -1   65.69    5.70
   7  -3   1   54.19    5.10
   7  -3   1   63.49    5.70
   7  -3   1   58.19    5.40
  -7  -3  -1   62.09    5.40
  -7  -3  -1   53.69    5.10
   7   3   1   49.00    5.30
  -7   3  -1   66.59    5.40
   7   3   1   55.39    4.70
   7   3   1   53.69    5.00
   7   3   1   60.69    6.50
  -7   3  -1   50.19    5.00
  -7   3  -1   59.89    5.60
  -7   3  -1   56.39    5.10
   8  -3   1   73.99    6.70
  -8  -3  -1   70.79    6.60
  -8  -3  -1   89.09    7.10
   8  -3   1   79.89    6.70
  -8  -3  -1   89.39    6.90
   8  -3   1   81.89    7.00
   8  -3   1  100.49    7.60
   8  -3   1   83.49    6.60
  -8   3  -1   75.69    6.40
   8   3   1  103.09    7.20
   8   3   1   76.89    6.80
  -8   3  -1   89.19    7.00
   8   3   1   80.99    6.60
  -8   3  -1   82.29    6.80
   8   3   1   83.59    6.10
   9  -3   1   22.70    4.40
   9  -3   1   19.80    4.30
  -9  -3  -1   14.60    3.40
  -9  -3  -1   15.60    3.80
   9  -3   1   15.90    4.10
   9  -3   1   20.20    4.60
  -9   3  -1   27.40    4.80
   9   3   1   13.10    3.50
  -9   3  -1   21.00    4.70
   9   3   1   15.10    4.00
   9   3   1   23.60    4.10
  -9   3  -1   10.30    5.90
  -9   3  -1   12.80    3.80
 -10  -3  -1  227.78   13.10
  10  -3   1  196.78   12.70
  10  -3   1  221.28   13.30
  10   3   1  202.18   12.40
 -10   3  -1  209.98   12.40
 -10   3  -1  202.08   12.40
  10   3   1  202.68   13.00
  10   3   1  193.78   11.30
  11  -3   1  240.78   14.80
 -11  -3  -1  237.48   14.20
  11  -3   1  245.88   14.90
  11  -3   1  226.68   14.70
  11   3   1  227.78   12.80
  11   3   1  223.78   14.00
 -11   3  -1  227.98   13.70
 -11   3  -1  211.28   13.90
  11   3   1  227.78   15.00
  12  -3   1    2.20    4.30
  12  -3   1   -4.40    4.40
  12  -3   1    0.20    3.80
 -12  -3  -1   -1.10    4.00
 -12  -3  -1    5.90    3.60
 -12   3  -1   -2.10    4.10
  12   3   1    2.30    4.10
  12   3   1   -0.20    3.60
 -12   3  -1   -2.00    2.60
  13  -3   1   16.60    5.20
  13  -3   1    2.80    4.70
 -13  -3  -1    1.50    4.70
 -13  -3  -1    7.10    4.10
  13  -3   1   -0.30    4.10
  13   3   1    5.40    4.40
  13   3   1    0.00    4.20
  13   3   1   13.40    4.90
 -13   3  -1    1.90    3.10
 -13   3  -1    5.20    8.50
  14  -3   1   26.60    7.30
 -14  -3  -1    9.30    7.20
  14  -3   1   29.70    7.70
  14  -3   1   22.00    8.00
 -14  -3  -1   31.00    7.40
 -14   3  -1   22.60    6.10
  14   3   1   21.10    6.00
  14   3   1   16.40    6.60
 -14   3  -1   22.70    9.00
  14   3   1   37.90    8.40
 -15  -3  -1   24.80    7.50
  15  -3   1   34.30    8.50
 -15   3  -1   34.90    8.80
  15   3   1   30.70    8.60
  15   3   1   32.40   13.20
  15  -4  -1   29.20    7.80
 -15  -4   1   43.40    9.40
  15  -4  -1   12.50    6.30
  15  -4  -1   26.80    8.10
  15   4  -1   34.70    9.10
  15   4  -1   33.90    9.00
 -15   4   1   25.90    7.10
 -14  -4   1   12.40    5.70
 -14  -4   1   14.30    6.60
  14  -4  -1   22.00    6.50
  14  -4  -1    9.20    5.50
  14  -4  -1   18.00    6.60
 -14   4   1    8.50    4.40
  14   4  -1   16.10    6.00
 -14   4   1    7.70    7.70
  14   4  -1    6.90    5.50
  14   4  -1   14.20    5.00
  13  -4  -1   29.10    6.60
  13  -4  -1   34.30    7.00
 -13  -4   1   23.90    6.10
 -13  -4   1   27.30    6.00
  13  -4  -1   29.80    7.00
 -13   4   1   32.30    6.10
  13   4  -1   30.60    6.40
  13   4  -1   26.80    6.80
 -13   4   1   19.40    6.50
  13   4  -1   25.40    7.00
  12  -4  -1   29.90    6.00
 -12  -4   1   22.00    5.50
  12  -4  -1   31.50    6.80
  12  -4  -1   20.50    5.70
 -12  -4   1   34.80    6.50
  12   4  -1   12.70    5.10
  12   4  -1   37.40    6.30
  12   4  -1   28.00    5.70
 -12   4   1   23.30    5.40
 -12   4   1   18.50    5.70
  11  -4  -1   25.40    5.60
  11  -4  -1   29.80    6.70
 -11  -4   1   20.90    5.70
  11  -4  -1   35.20    6.40
 -11  -4   1   32.20    5.60
  11   4  -1   24.70    4.80
 -11   4   1   32.20    6.20
 -11   4   1   29.80    5.70
  11   4  -1   29.00    6.00
  11   4  -1   28.20    6.30
  10  -4  -1  138.19    9.60
 -10  -4   1  124.79    9.10
 -10  -4   1  128.09    9.50
  10  -4  -1  130.89   10.00
  10  -4  -1  128.79    9.70
 -10  -4   1  122.79    8.90
 -10   4   1  128.99    9.30
  10   4  -1  121.99    9.90
  10   4  -1  129.69    8.70
 -10   4   1  149.88   11.80
 -10   4   1  133.09    9.20
  10   4  -1  108.99    8.90
   9  -4  -1    4.50    2.90
   9  -4  -1    0.70    2.40
  -9  -4   1    3.20    2.50
   9  -4  -1    4.00    2.70
  -9  -4   1    4.10    2.10
  -9  -4   1    5.60    2.60
  -9  -4   1    0.70    2.50
   9  -4  -1    4.00    2.70
   9   4  -1   -0.40    1.60
  -9   4   1   -1.70    1.80
   9   4  -1    1.50    2.50
  -9   4   1   -1.60    2.40
   9   4  -1    1.00    2.30
   9   4  -1    2.30    2.00
  -9   4   1    2.50    2.80
   8  -4  -1   32.60    4.70
  -8  -4   1   36.00    5.10
   8  -4  -1   33.90    5.10
  -8  -4   1   29.30    4.40
   8  -4  -1   32.90    5.20
   8  -4  -1   29.00    4.70
  -8   4   1   33.30    7.40
   8   4  -1   34.60    5.40
  -8   4   1   27.70    4.40
   8   4  -1   33.30    4.50
   8   4  -1   20.60    3.80
  -8   4   1   30.60    4.60
  -8   4   1   37.50    5.10
   8   4  -1   23.80    4.60
   7  -4  -1    1.30    1.70
   7  -4  -1   -0.20    1.70
   7  -4  -1    0.30    1.60
  -7  -4   1    1.70    1.50
  -7  -4   1    3.20    2.00
  -7  -4   1   -1.60    1.60
   7  -4  -1    3.00    1.80
   7   4  -1    0.90    1.80
  -7   4   1   -1.30    1.60
  -7   4   1   -0.50    1.40
   7   4  -1    0.00    1.60
  -7   4   1    0.00    1.30
   7   4  -1    1.10    1.50
   7   4  -1   -1.00    2.00
  -7   4   1    3.50    2.20
  -6  -4   1   52.89    4.80
   6  -4  -1   55.89    4.70
   6  -4  -1   49.00    4.30
   6  -4  -1   52.09    4.90
   6  -4  -1   55.19    4.80
  -6  -4   1   46.00    4.10
  -6  -4   1   51.89    4.40
   6   4  -1   61.19    4.60
   6   4  -1   61.69    4.70
  -6   4   1   46.80    4.30
   6   4  -1   51.09    4.10
   6   4  -1   56.49    5.20
  -6   4   1   54.69    4.30
  -6   4   1   55.89    4.80
  -6   4   1   65.39    5.00
  -5  -4   1   26.10    3.60
   5  -4  -1   34.60    3.20
   5  -4  -1   31.60    3.50
   5  -4  -1   34.20    3.50
   5  -4  -1   32.20    3.20
  -5  -4   1   29.50    3.10
  -5  -4   1   29.80    3.00
  -5   4   1   31.50    3.30
   5   4  -1   31.40    3.00
  -5   4   1   37.00    3.30
   5   4  -1   30.80    4.10
  -5   4   1   29.30    3.40
   5   4  -1   33.00    3.20
   5   4  -1   34.90    3.20
  -4  -4   1   26.60    2.40
   4  -4  -1   28.50    3.00
   4  -4  -1   31.90    3.20
  -4  -4   1   29.60    2.80
   4  -4  -1   27.90    2.80
  -4  -4   1   34.20    5.70
   4   4  -1   27.90    3.00
  -4   4   1   29.60    2.70
   4   4  -1   30.20    3.20
   4   4  -1   27.80    2.60
   4   4  -1   25.10    2.50
  -4   4   1   32.20    3.00
  -4   4   1   26.90    2.90
  -4   4   1   30.70    2.80
   3  -4  -1    3.40    1.10
   3  -4  -1    3.30    1.20
  -3  -4   1    2.40    0.90
   3  -4  -1    4.30    1.20
  -3  -4   1    2.30    1.00
   3  -4  -1    2.60    1.00
  -3  -4   1    3.00    1.20
  -3   4   1    2.10    1.10
   3   4  -1    3.00    1.30
   3   4  -1    1.60    1.00
  -3   4   1    3.50    1.00
   3   4  -1    2.40    0.90
  -3   4   1    3.70    1.40
  -3   4   1    5.00    1.40
   3   4  -1    3.20    1.10
  -2  -4   1  115.89    5.40
   2  -4  -1  111.39    5.60
   2  -4  -1  115.69    5.40
   2  -4  -1  119.39    4.90
   2  -4  -1  118.59    5.40
  -2  -4   1  119.69    5.60
   2   4  -1  120.59    5.50
   2   4  -1  122.59    5.60
   2   4  -1  122.09    5.10
  -2   4   1  112.09    5.30
  -2   4   1  116.49    4.90
  -2   4   1  124.99    5.40
  -2   4   1  121.39    5.60
   1  -4  -1   46.40    2.60
   1  -4  -1   51.99    2.90
   1  -4  -1   48.60    2.80
  -1  -4   1   47.00    2.60
  -1   4   1   47.00    2.60
  -1   4   1   47.70    2.80
  -1   4   1   47.30    2.80
   1   4  -1   46.90    2.70
   1   4  -1   43.20    2.90
   1   4  -1   46.70    2.60
   0  -4   1  290.47   10.80
   0  -4   1  294.77   10.80
   0  -4   1  295.17   11.00
   0  -4  -1  296.87   11.00
   0  -4   1  292.87   10.30
   0  -4  -1  301.77   10.70
   0  -4   1  287.47   10.20
   0   4   1  302.77   11.00
   0   4  -1  294.47   10.30
   0   4   1  295.17   10.30
   0   4  -1  303.57   10.20
   0   4  -1  306.97   11.10
   0   4   1  293.17   10.70
   0   4  -1  297.77   10.90
   1  -4   1  424.96   14.20
  -1  -4  -1  415.66   15.00
   1  -4   1  401.36   15.00
   1  -4   1  420.96   14.80
   1  -4   1  428.46   15.10
  -1  -4  -1  405.66   14.50
   1   4   1  412.86   14.60
  -1   4  -1  433.16   14.50
  -1   4  -1  403.66   14.70
   1   4   1  393.76   14.40
  -1   4  -1  410.86   15.10
  -1   4  -1  406.96   14.90
   1   4   1  425.36   14.80
   1   4   1  431.66   15.00
   2  -4   1   24.10    2.40
   2  -4   1   24.60    2.30
  -2  -4  -1   24.10    2.30
  -2  -4  -1   21.10    2.20
  -2  -4  -1   24.40    1.90
   2  -4   1   25.60    2.00
   2  -4   1   25.50    2.40
   2  -4   1   23.30    1.80
   2   4   1   21.30    1.90
  -2   4  -1   26.20    2.30
  -2   4  -1   20.30    2.20
   2   4   1   24.60    2.20
   2   4   1   24.30    2.40
  -2   4  -1   22.60    2.30
  -3  -4  -1  826.12   29.40
  -3  -4  -1  912.81   30.20
  -3  -4  -1  870.01   30.20
   3  -4   1  861.01   29.30
   3  -4   1  857.61   30.10
   3  -4   1  856.81   30.10
   3  -4   1  851.71   30.30
  -3  -4  -1  830.92   28.90
   3  -4   1  858.91   29.60
  -3   4  -1  864.31   30.10
   3   4   1  830.42   30.20
   3   4   1  857.51   30.00
  -3   4  -1  846.82   30.10
  -3   4  -1  860.41   30.10
   3   4   1  817.92   29.50
   4  -4   1  166.38    8.60
   4  -4   1  175.88    8.50
   4  -4   1  175.38    8.20
   4  -4   1  179.28    8.50
  -4  -4  -1  181.98    7.60
   4  -4   1  194.98    8.10
  -4  -4  -1  167.78    7.90
   4   4   1  184.68    8.80
   4   4   1  166.28    8.00
  -4   4  -1  174.88    8.40
   4   4   1  164.98    7.20
  -4   4  -1  173.88    8.50
  -4   4  -1  181.38    8.40
  -4   4  -1  168.18    8.00
  -5  -4  -1  322.67   13.70
   5  -4   1  323.47   14.00
   5  -4   1  311.87   13.50
   5  -4   1  311.07   13.30
  -5  -4  -1  309.77   12.50
  -5  -4  -1  319.07   13.90
  -5  -4  -1  304.87   12.90
   5  -4   1  297.67   13.30
   5   4   1  313.07   13.20
  -5   4  -1  305.17   13.40
  -5   4  -1  319.67   13.70
  -5   4  -1  325.37   13.60
   5   4   1  312.77   13.30
  -5   4  -1  302.27   13.10
   5   4   1  306.27   13.80
   5   4   1  299.87   12.10
  -6  -4  -1   49.00    4.40
   6  -4   1   62.99    5.80
   6  -4   1   50.39    4.70
  -6  -4  -1   51.19    4.80
   6  -4   1   41.70    5.30
  -6  -4  -1   40.30    4.60
  -6  -4  -1   40.90    3.90
   6  -4   1   52.79    4.70
   6   4   1   43.20    3.70
  -6   4  -1   44.80    4.60
  -6   4  -1   53.29    5.10
  -6   4  -1   46.20    4.30
   6   4   1   55.59    4.70
   6   4   1   64.49    5.70
   6   4   1   41.10    4.10
  -6   4  -1   57.59    4.90
   7  -4   1  138.19    8.60
   7  -4   1  125.79    8.10
   7  -4   1  126.79    7.70
  -7  -4  -1  125.69    7.80
   7  -4   1  132.89    9.30
   7  -4   1  129.49    8.20
  -7  -4  -1  133.69    8.30
  -7  -4  -1  145.19    8.90
   7   4   1  124.89    8.00
  -7   4  -1  143.79    8.40
  -7   4  -1  125.99    7.90
  -7   4  -1  134.89    8.50
   7   4   1  137.19    7.30
   7   4   1  149.19    9.00
  -7   4  -1  142.79    8.40
  -8  -4  -1  140.69    9.10
   8  -4   1  143.29    9.20
   8  -4   1  154.58    9.10
   8  -4   1  133.29    8.90
   8  -4   1  136.99    9.50
   8  -4   1  147.09    8.70
  -8  -4  -1  128.09    8.40
  -8  -4  -1  149.69    8.60
  -8  -4  -1  143.79    9.40
  -8   4  -1  139.29    8.90
  -8   4  -1  133.69    8.90
   8   4   1  135.99    8.80
   8   4   1  145.79    9.30
   8   4   1  143.49    9.90
   8   4   1  144.79    8.00
  -8   4  -1  123.39    8.90
  -8   4  -1  153.08    9.20
  -9  -4  -1  135.79    9.30
   9  -4   1  125.59    8.60
   9  -4   1  127.29    9.20
   9  -4   1  152.58   10.10
  -9  -4  -1  130.19    8.80
   9  -4   1  133.59    9.50
   9   4   1  135.39    9.40
   9   4   1  130.59    9.70
  -9   4  -1  123.29    8.70
  -9   4  -1  130.79    9.10
  -9   4  -1  134.09    9.60
   9   4   1  146.29    8.30
 -10  -4  -1    7.10    3.50
  10  -4   1    9.70    3.80
  10  -4   1    8.40    3.70
  10  -4   1    6.40    3.00
  10   4   1    6.80    4.20
  10   4   1    5.10    3.10
  10   4   1    4.50    2.90
 -10   4  -1   11.50    3.50
 -10   4  -1    9.10    4.30
 -11  -4  -1   19.90    5.40
  11  -4   1   15.20    4.80
  11  -4   1   20.00    5.80
  11  -4   1    8.30    4.50
 -11   4  -1   11.50    5.40
  11   4   1   14.70    4.80
 -11   4  -1   23.90    5.00
  11   4   1    8.60    3.70
  11   4   1   10.80    4.20
 -12  -4  -1   -1.20    2.90
  12  -4   1    0.70    3.80
  12  -4   1    5.60    3.80
  12   4   1    2.70    3.80
 -12   4  -1    3.30    4.70
 -12   4  -1    1.40    3.00
  12   4   1    0.20    3.50
  13  -4   1    2.90    4.40
  13  -4   1    4.10    6.30
 -13  -4  -1    4.90    3.90
  13  -4   1    2.60    4.10
 -13   4  -1    4.40    3.70
  13   4   1   -4.70    3.60
  13   4   1    2.50    4.30
  13   4   1    0.70    3.90
 -13   4  -1   -5.50    5.70
 -14  -4  -1    2.20    6.10
  14  -4   1    2.50    4.90
 -14  -4  -1    3.10    4.20
  14  -4   1    5.60    5.30
  14   4   1    6.20    5.50
 -14   4  -1   -5.10    8.30
 -14   4  -1    0.10    4.40
  14   4   1    7.50    4.80
  14   4   1    3.10    5.40
  15  -4   1   54.79   13.60
  15  -4   1   39.60    9.50
 -15  -4  -1   22.60    7.90
 -15   4  -1   30.40    7.90
  15   4   1   49.60   11.40
  15   4   1   22.30    7.80
  15  -5  -1   55.09    9.60
  15  -5  -1   52.79   10.30
 -15  -5   1   38.70    8.40
  15  -5  -1   47.50    9.40
  15   5  -1   53.69   11.00
  15   5  -1   54.19   10.20
 -15   5   1   50.49    8.90
  14  -5  -1   41.60    8.40
  14  -5  -1   47.10    9.40
  14  -5  -1   31.40    7.90
 -14  -5   1   23.80    7.10
 -14  -5   1   39.60    8.70
  14   5  -1   55.69   10.10
  14   5  -1   29.10    7.60
 -14   5   1   17.60    8.60
 -14   5   1   48.00    8.00
 -13  -5   1   -3.90    4.30
  13  -5  -1    0.00    3.80
  13  -5  -1   -1.50    3.60
  13  -5  -1    2.70    4.40
 -13  -5   1    1.50    3.60
  13   5  -1   -1.50    3.80
 -13   5   1   -5.40    5.50
 -13   5   1   -0.70    2.80
  13   5  -1   -4.00    4.20
  13   5  -1    5.20    5.20
  12  -5  -1   13.10    4.90
 -12  -5   1    8.40    4.40
 -12  -5   1   15.20    5.40
  12  -5  -1   11.40    4.60
  12  -5  -1    6.80    4.20
  12   5  -1    3.90    3.20
  12   5  -1   26.20    7.10
 -12   5   1    2.60    5.00
  12   5  -1   10.50    4.40
 -12   5   1    7.20    3.40
  11  -5  -1  172.68   12.00
  11  -5  -1  152.18   11.30
 -11  -5   1  161.38   11.30
  11  -5  -1  159.58   11.50
 -11  -5   1  145.69   11.50
  11   5  -1  157.78    9.90
  11   5  -1  160.88   12.00
  11   5  -1  161.98   11.20
 -11   5   1  150.18   11.70
 -11   5   1  156.68   10.80
 -10  -5   1  214.98   12.90
  10  -5  -1  229.48   13.00
  10  -5  -1  203.38   12.30
  10  -5  -1  216.98   13.50
 -10  -5   1  202.18   11.60
 -10   5   1  222.48   12.40
 -10   5   1  203.48   12.40
 -10   5   1  212.28   13.00
  10   5  -1  220.58   11.70
  10   5  -1  200.88   12.10
  10   5  -1  187.28   13.00
  -9  -5   1   21.60    4.10
   9  -5  -1   35.30    6.00
   9  -5  -1   29.30    5.50
  -9  -5   1   20.50    4.60
  -9  -5   1   28.40    5.20
   9  -5  -1   26.20    4.90
   9  -5  -1   22.00    4.10
   9   5  -1   37.70    4.90
   9   5  -1   31.80    5.60
  -9   5   1   23.20    4.60
  -9   5   1   21.80    4.40
  -9   5   1   26.10    4.70
   9   5  -1   21.20    4.30
  -9   5   1   24.90    4.90
   9   5  -1   32.10    5.40
  -8  -5   1   83.49    7.10
   8  -5  -1   84.59    7.30
   8  -5  -1   91.89    7.00
   8  -5  -1   81.49    6.70
  -8  -5   1   91.09    6.70
  -8  -5   1   84.29    6.10
  -8   5   1   83.39    6.60
  -8   5   1   75.39    7.60
   8   5  -1   80.19    7.80
   8   5  -1   79.59    7.00
  -8   5   1   82.19    7.40
   8   5  -1   93.39    6.20
  -8   5   1   92.29    6.90
   7  -5  -1  568.74   22.90
   7  -5  -1  576.44   23.70
   7  -5  -1  584.24   23.00
  -7  -5   1  552.54   22.00
   7  -5  -1  597.34   23.30
  -7  -5   1  548.95   23.40
  -7  -5   1  578.44   23.10
  -7   5   1  574.74   22.70
   7   5  -1  561.64   21.90
  -7   5   1  589.04   23.30
   7   5  -1  565.74   23.80
   7   5  -1  581.94   22.50
  -7   5   1  542.65   23.00
  -7   5   1  596.54   23.00
   7   5  -1  548.85   22.60
   6  -5  -1   99.49    6.80
  -6  -5   1  117.19    7.30
   6  -5  -1  103.89    6.60
  -6  -5   1  105.49    6.20
   6  -5  -1  117.39    6.80
  -6  -5   1  121.69    7.10
   6  -5  -1  114.69    7.50
   6   5  -1  108.49    6.20
   6   5  -1  120.09    7.50
  -6   5   1  113.09    7.00
  -6   5   1  108.69    6.70
   6   5  -1  107.19    6.50
  -6   5   1  109.39    6.50
  -6   5   1  120.39    7.40
   6   5  -1  104.19    6.50
  -5  -5   1   31.20    3.40
   5  -5  -1   37.80    3.70
   5  -5  -1   43.80    3.60
  -5  -5   1   44.50    3.20
   5  -5  -1   44.70    4.20
   5  -5  -1   41.40    3.70
  -5  -5   1   40.90    3.70
  -5   5   1   38.50    3.90
  -5   5   1   36.20    3.40
  -5   5   1   36.80    3.80
   5   5  -1   43.00    3.40
   5   5  -1   37.10    4.00
  -5   5   1   39.80    3.40
   5   5  -1   34.30    3.20
   5   5  -1   34.10    3.40
  -4  -5   1    5.90    1.90
  -4  -5   1    9.40    1.80
  -4  -5   1    5.50    1.60
  -4  -5   1    7.40    1.40
   4  -5  -1    7.60    1.80
   4  -5  -1    7.70    1.90
   4  -5  -1    7.20    2.10
   4  -5  -1    9.30    2.10
  -4   5   1    5.80    1.80
   4   5  -1    7.00    1.80
  -4   5   1    4.80    1.70
   4   5  -1    8.20    1.70
   4   5  -1   10.90    1.80
  -4   5   1   14.90    2.50
   4   5  -1    8.30    1.80
  -4   5   1    8.50    1.80
   3  -5  -1  642.64   21.50
   3  -5  -1  611.54   22.60
  -3  -5   1  596.84   22.30
   3  -5  -1  609.34   22.30
   3  -5  -1  623.84   22.20
  -3  -5   1  623.64   22.40
  -3  -5   1  616.54   21.10
  -3   5   1  604.14   21.40
  -3   5   1  620.94   22.50
  -3   5   1  615.44   22.20
   3   5  -1  607.24   21.10
  -3   5   1  615.34   22.10
   3   5  -1  594.34   22.40
   3   5  -1  608.34   22.20
   3   5  -1  623.24   21.50
  -2  -5   1  594.44   21.00
   2  -5  -1  575.94   21.00
   2  -5  -1  585.84   20.80
   2  -5  -1  581.94   20.70
  -2  -5   1  571.94   20.60
   2   5  -1  580.14   20.20
  -2   5   1  598.14   20.80
  -2   5   1  597.34   20.70
   2   5  -1  603.94   20.80
   2   5  -1  562.74   20.80
  -2   5   1  572.74   20.90
   1  -5  -1   23.70    1.90
   1  -5  -1   22.80    2.10
  -1  -5   1   21.00    1.80
   1  -5  -1   25.10    2.10
  -1  -5   1   23.60    2.20
   1   5  -1   22.00    1.90
  -1   5   1   22.70    2.00
  -1   5   1   29.30    2.30
   1   5  -1   23.70    1.90
  -1   5   1   23.50    1.90
   1   5  -1   21.80    2.30
   0  -5  -1 3627.04  121.09
   0  -5   1 3694.03  121.79
   0  -5  -1 3748.43  122.09
   0  -5   1 3642.84  122.09
   0  -5  -1 3807.72  121.59
   0  -5   1 3995.80  122.49
   0   5   1 3734.43  121.59
   0   5   1 3761.12  122.09
   0   5  -1 3738.83  120.99
   0   5  -1 3591.34  122.09
   0   5   1 3699.83  120.99
   1  -5   1   62.29    3.40
  -1  -5  -1   62.89    3.20
   1  -5   1   66.09    3.70
   1  -5   1   63.99    3.80
  -1   5  -1   63.79    3.80
   1   5   1   61.79    3.20
   1   5   1   70.69    3.80
   1   5   1   64.09    3.30
  -1   5  -1   66.39    3.40
  -1   5  -1   73.09    3.80
   1   5   1   62.59    3.40
   1   5   1   64.39    3.90
   2  -5   1  483.45   16.80
  -2  -5  -1  469.25   17.80
   2  -5   1  510.75   17.00
   2  -5   1  488.15   17.90
  -2  -5  -1  481.05   17.70
   2  -5   1  501.45   18.00
   2  -5   1  500.65   17.80
  -2   5  -1  476.85   17.70
   2   5   1  481.95   17.80
  -2   5  -1  480.35   17.90
  -2   5  -1  465.55   17.80
   2   5   1  471.25   17.10
   2   5   1  487.55   17.10
   2   5   1  492.95   17.80
   3  -5   1   27.30    3.40
  -3  -5  -1   25.40    2.70
   3  -5   1   23.00    2.20
  -3  -5  -1   22.20    2.80
   3  -5   1   23.40    2.10
  -3  -5  -1   21.80    2.20
   3  -5   1   30.00    3.60
  -3   5  -1   18.60    2.50
   3   5   1   25.90    3.40
   3   5   1   22.50    2.20
  -3   5  -1   22.20    2.50
  -3   5  -1   21.70    2.80
  -4  -5  -1  580.54   21.30
   4  -5   1  607.44   21.60
  -4  -5  -1  588.74   22.30
  -4  -5  -1  589.14   20.80
   4  -5   1  598.54   22.10
   4  -5   1  585.14   22.10
   4  -5   1  577.24   22.30
   4  -5   1  579.94   21.10
  -4  -5  -1  596.74   22.10
   4   5   1  568.84   21.80
   4   5   1  579.14   21.40
  -4   5  -1  573.54   22.00
  -4   5  -1  607.34   22.30
  -4   5  -1  558.44   22.00
   4   5   1  582.24   22.30
  -5  -5  -1    3.40    1.30
  -5  -5  -1    2.80    1.50
   5  -5   1    4.70    2.10
   5  -5   1    6.70    2.00
   5  -5   1    4.10    1.80
   5  -5   1    1.50    1.60
  -5  -5  -1    2.50    1.60
  -5  -5  -1    5.40    1.80
   5  -5   1    4.70    2.00
   5   5   1    4.20    1.30
  -5   5  -1    2.40    1.50
   5   5   1    4.20    2.10
  -5   5  -1    2.20    1.60
  -5   5  -1    3.30    1.60
   5   5   1    3.60    1.10
   5   5   1    4.80    1.70
  -5   5  -1    2.00    1.40
   6  -5   1 1203.48   44.50
  -6  -5  -1 1197.88   43.60
   6  -5   1 1267.87   44.40
  -6  -5  -1 1228.38   43.20
  -6  -5  -1 1262.07   45.10
   6  -5   1 1254.57   44.60
   6  -5   1 1236.58   43.60
   6  -5   1 1307.77   51.99
   6   5   1 1257.67   42.80
   6   5   1 1243.08   44.00
  -6   5  -1 1212.78   44.40
   6   5   1 1180.08   44.10
  -6   5  -1 1270.27   44.80
  -6   5  -1 1231.98   44.00
  -6   5  -1 1294.77   46.20
   7  -5   1    2.70    1.90
  -7  -5  -1    4.00    2.10
   7  -5   1    5.60    2.40
  -7  -5  -1    6.10    2.10
   7  -5   1    2.30    1.70
   7  -5   1    2.90    2.30
  -7  -5  -1   -0.30    1.60
  -7  -5  -1    3.10    1.80
   7  -5   1    0.00    1.90
   7   5   1    0.50    1.90
  -7   5  -1    4.60    2.40
   7   5   1    3.50    2.20
  -7   5  -1    2.70    2.00
   7   5   1    5.70    2.20
  -7   5  -1    1.90    2.20
  -7   5  -1    3.90    2.00
   7   5   1    0.90    1.90
   8  -5   1  261.97   13.70
  -8  -5  -1  262.27   13.30
  -8  -5  -1  251.67   12.30
   8  -5   1  253.97   12.30
   8  -5   1  242.68   12.90
  -8  -5  -1  248.28   13.60
   8  -5   1  244.08   13.00
   8  -5   1  244.48   13.10
  -8  -5  -1  239.98   12.00
  -8   5  -1  238.38   12.80
  -8   5  -1  254.47   13.00
  -8   5  -1  248.38   13.20
   8   5   1  232.28   13.50
   8   5   1  249.08   11.50
   8   5   1  238.88   12.60
  -8   5  -1  242.58   12.70
   8   5   1  279.07   13.20
  -9  -5  -1  247.28   13.20
   9  -5   1  269.97   14.80
   9  -5   1  261.47   13.30
  -9  -5  -1  264.17   14.30
   9  -5   1  265.77   14.10
  -9  -5  -1  252.77   13.90
   9  -5   1  259.97   13.80
  -9   5  -1  262.37   13.90
   9   5   1  252.57   12.20
   9   5   1  264.47   13.90
  -9   5  -1  253.67   14.00
   9   5   1  258.57   14.70
  10  -5   1    6.20    3.20
  10  -5   1    2.50    3.00
  10  -5   1    4.20    3.00
 -10  -5  -1    2.50    3.50
 -10  -5  -1   -1.30    2.60
 -10   5  -1    0.90    4.20
 -10   5  -1    3.00    2.40
  10   5   1    4.70    3.20
  10   5   1    2.50    2.70
  10   5   1    4.10    2.80
 -11  -5  -1   15.10    4.50
 -11  -5  -1   41.00   10.50
  11  -5   1   12.80    5.60
  11  -5   1   29.40    6.00
  11  -5   1   38.50    6.80
  11   5   1   27.40    5.90
 -11   5  -1   29.90    7.00
  11   5   1   22.70    6.80
 -11   5  -1   23.00    6.10
  12  -5   1   94.89    9.80
  12  -5   1   83.79   12.50
 -12  -5  -1   64.39    9.00
  12  -5   1   91.49    9.40
  12   5   1   94.69    9.90
  12   5   1   86.79   12.10
  12   5   1   68.49    7.70
 -12   5  -1   88.39    8.70
 -12   5  -1   66.09    9.00
  13  -5   1  137.69   11.40
  13  -5   1  134.39   12.50
  13  -5   1  117.39   11.70
 -13  -5  -1  132.59   11.90
 -13   5  -1  143.89   15.90
 -13   5  -1  154.28   11.60
  13   5   1  117.09   11.90
  13   5   1  116.09   11.00
  13   5   1  115.09    9.90
  14  -5   1   29.50    7.20
  14  -5   1   17.10    8.80
  14  -5   1   37.20    8.70
 -14  -5  -1   27.80    7.70
  14   5   1   42.70    9.50
  14   5   1   53.89   10.90
 -14   5  -1   35.80   11.00
 -14   5  -1   48.60    8.80
  14   5   1   46.70    8.20
  15  -5   1    6.10    6.60
  15  -5   1    0.30    5.40
 -15  -5  -1   -2.10    4.80
  15   5   1    0.20    6.20
 -15   5  -1    2.90    4.70
  15   5   1    6.50    5.80
  15  -6  -1   31.30    8.90
  15  -6  -1   32.40    7.60
  15  -6  -1   30.30    8.20
 -15  -6   1   27.20    8.00
  15   6  -1   29.30    8.50
  15   6  -1   37.90    8.50
 -15   6   1   32.20    6.50
  14  -6  -1   13.00    5.90
  14  -6  -1   15.10    5.80
 -14  -6   1    6.90    5.30
 -14  -6   1   10.80    6.80
  14  -6  -1    3.40    5.00
  14   6  -1    8.30    5.20
  14   6  -1    8.70    5.20
  14   6  -1   -0.30    4.90
 -14   6   1   17.80    6.30
 -14   6   1    4.00    7.60
  13  -6  -1  115.19   11.30
  13  -6  -1   91.39   10.40
  13  -6  -1   93.69   10.40
 -13  -6   1   93.09    9.50
 -13  -6   1   73.19   12.40
 -13   6   1   74.09   10.10
  13   6  -1   79.99   11.80
 -13   6   1  102.19    9.40
  12  -6  -1  240.68   14.60
  12  -6  -1  218.08   14.40
 -12  -6   1  217.88   14.00
  12  -6  -1  202.88   14.80
  12   6  -1  210.58   14.90
  12   6  -1  202.78   12.30
 -12   6   1  201.68   14.60
 -12   6   1  211.88   13.30
  12   6  -1  195.18   13.50
  11  -6  -1    2.60    3.90
  11  -6  -1    5.70    3.30
 -11  -6   1    4.40    3.20
  11  -6  -1    2.30    3.20
  11   6  -1    1.10    3.00
 -11   6   1    5.80    3.30
  11   6  -1    0.80    2.90
  11   6  -1    6.00    3.60
 -11   6   1    3.00    4.00
  10  -6  -1   88.69    8.20
  10  -6  -1   84.89    7.60
 -10  -6   1   62.39    6.70
  10  -6  -1   88.49    7.90
 -10  -6   1   55.49    7.90
  10   6  -1   86.49    8.10
 -10   6   1   73.69    7.10
  10   6  -1   80.09    7.30
 -10   6   1   92.69    7.50
 -10   6   1   69.69    7.90
  10   6  -1   77.49    6.80
  -9  -6   1  425.76   19.30
   9  -6  -1  449.16   19.70
  -9  -6   1  379.06   19.50
   9  -6  -1  421.06   19.10
  -9  -6   1  401.96   18.10
   9  -6  -1  433.06   20.20
   9  -6  -1  387.36   18.70
  -9   6   1  429.56   19.10
   9   6  -1  456.95   19.10
   9   6  -1  413.66   20.00
  -9   6   1  435.56   19.50
   9   6  -1  395.76   18.90
   9   6  -1  420.26   17.80
  -9   6   1  391.96   18.40
  -9   6   1  413.16   20.00
   8  -6  -1   67.39    6.10
  -8  -6   1   65.99    5.40
  -8  -6   1   72.39    6.00
  -8  -6   1   71.99    6.50
   8  -6  -1   80.99    6.80
   8  -6  -1   79.29    6.50
   8  -6  -1   81.39    6.50
   8   6  -1   64.79    6.20
  -8   6   1   60.79    6.20
   8   6  -1   68.89    6.10
   8   6  -1   71.39    6.70
  -8   6   1   73.19    6.10
  -8   6   1   73.79    5.90
   8   6  -1   70.29    5.50
  -8   6   1   80.09    6.70
   7  -6  -1  196.38   10.50
   7  -6  -1  203.98   10.50
  -7  -6   1  197.68   10.60
  -7  -6   1  206.58    9.80
  -7  -6   1  190.78   10.90
   7  -6  -1  205.48   10.80
   7  -6  -1  211.78   11.40
   7   6  -1  188.68    9.40
   7   6  -1  189.28   10.20
  -7   6   1  193.18   10.30
   7   6  -1  190.98    9.90
   7   6  -1  210.48   11.50
  -7   6   1  198.88   10.80
  -7   6   1  199.08   11.80
  -7   6   1  207.98   10.20
  -6  -6   1  264.77   12.50
   6  -6  -1  243.58   12.40
   6  -6  -1  241.58   12.00
  -6  -6   1  258.97   11.10
  -6  -6   1  261.47   12.10
   6  -6  -1  251.77   11.60
  -6  -6   1  240.18   11.10
   6  -6  -1  268.57   12.10
  -6   6   1  244.08   11.30
   6   6  -1  249.68   12.60
   6   6  -1  251.57   11.20
  -6   6   1  253.37   11.90
   6   6  -1  252.57   10.90
   6   6  -1  264.27   12.00
  -6   6   1  242.58   12.20
  -6   6   1  252.57   12.10
   5  -6  -1   57.19    4.40
   5  -6  -1   63.89    5.10
  -5  -6   1   57.29    3.80
   5  -6  -1   52.89    4.50
   5  -6  -1   57.89    4.20
  -5  -6   1   52.29    4.50
  -5  -6   1   51.19    3.90
  -5  -6   1   51.89    4.30
  -5   6   1   54.39    4.70
   5   6  -1   56.19    4.00
   5   6  -1   64.59    4.90
  -5   6   1   57.09    3.90
   5   6  -1   53.99    4.40
  -5   6   1   55.39    4.30
   5   6  -1   56.59    4.00
  -5   6   1   53.99    4.50
  -4  -6   1  310.37   12.70
   4  -6  -1  286.17   12.20
  -4  -6   1  295.67   11.80
  -4  -6   1  294.67   11.20
   4  -6  -1  291.07   12.50
   4  -6  -1  290.77   11.60
  -4  -6   1  288.67   12.40
   4  -6  -1  297.27   12.80
   4   6  -1  295.37   11.40
   4   6  -1  276.47   12.50
  -4   6   1  279.77   12.30
  -4   6   1  290.67   11.40
   4   6  -1  281.47   11.20
  -4   6   1  303.27   12.60
  -4   6   1  293.47   12.30
  -3  -6   1    6.60    1.70
  -3  -6   1    6.90    1.70
  -3  -6   1    6.00    1.50
   3  -6  -1    7.70    2.00
   3  -6  -1    9.30    1.40
   3  -6  -1    6.00    1.70
  -3  -6   1    5.70    1.10
   3  -6  -1    8.90    1.70
  -3   6   1    3.80    1.40
  -3   6   1    4.40    1.70
   3   6  -1    4.60    1.80
   3   6  -1    7.00    1.50
  -3   6   1    4.40    1.40
   3   6  -1    4.60    0.90
   3   6  -1    4.80    1.60
  -3   6   1    6.70    1.20
   2  -6  -1  114.49    5.60
   2  -6  -1  114.69    5.50
  -2  -6   1  101.39    5.20
   2  -6  -1  109.89    5.70
  -2  -6   1  104.09    5.00
   2   6  -1  114.09    5.00
  -2   6   1  116.49    5.60
   2   6  -1  115.49    5.70
   2   6  -1  101.39    5.30
  -2   6   1  117.49    5.70
  -2   6   1  114.99    5.40
   2   6  -1  105.99    5.90
   1  -6  -1    8.80    1.60
  -1  -6   1    6.70    1.50
   1  -6  -1    7.90    1.60
   1  -6  -1    7.60    1.30
  -1  -6   1   10.20    1.50
   1   6  -1    8.80    1.40
   1   6  -1    7.70    1.40
  -1   6   1    7.90    1.60
  -1   6   1   10.00    1.70
  -1   6   1    6.90    1.20
   1   6  -1    6.40    1.60
   0  -6   1 1600.04   54.79
   0  -6   1 1621.54   54.39
   0  -6  -1 1602.44   53.69
   0  -6  -1 1683.93   54.09
   0  -6  -1 1644.44   54.79
   0  -6   1 1635.04   53.59
   0   6  -1 1602.74   54.79
   0   6   1 1642.34   53.39
   0   6  -1 1660.53   53.59
   0   6   1 1648.73   54.79
   0   6   1 1619.14   54.09
  -1  -6  -1  602.34   21.10
   1  -6   1  631.24   21.50
   1  -6   1  598.84   22.10
   1  -6   1  622.64   21.90
  -1   6  -1  611.44   22.10
   1   6   1  614.94   21.40
   1   6   1  615.14   21.20
  -1   6  -1  606.84   21.80
   1   6   1  633.94   22.00
   1   6   1  618.14   22.30
   1   6   1  603.54   21.20
  -1   6  -1  621.24   21.40
   2  -6   1  131.09    6.50
  -2  -6  -1  132.69    6.30
  -2  -6  -1  143.29    6.70
   2  -6   1  135.19    5.40
   2  -6   1  130.39    6.30
   2  -6   1  140.29    5.50
   2  -6   1  142.19    6.70
   2   6   1  135.99    5.80
  -2   6  -1  128.49    6.20
   2   6   1  136.49    5.80
   2   6   1  127.99    6.30
  -2   6  -1  131.89    6.60
  -2   6  -1  128.19    6.40
   2   6   1  135.39    6.50
   3  -6   1 1858.31   63.69
  -3  -6  -1 1860.11   62.69
  -3  -6  -1 1910.61   63.69
   3  -6   1 1910.31   63.79
   3  -6   1 1903.81   63.79
  -3  -6  -1 1887.41   62.09
   3  -6   1 1904.11   62.49
   3  -6   1 1939.11   62.69
  -3  -6  -1 1921.21   63.79
   3   6   1 1824.62   63.69
  -3   6  -1 1851.91   64.59
   3   6   1 1859.91   62.69
  -3   6  -1 1931.61   63.79
  -3   6  -1 1842.12   63.59
   3   6   1 1855.81   63.59
  -4  -6  -1   49.90    3.60
   4  -6   1   48.80    3.60
   4  -6   1   51.09    4.20
  -4  -6  -1   44.30    4.10
  -4  -6  -1   50.69    4.20
   4  -6   1   50.09    4.20
   4  -6   1   50.89    4.10
  -4  -6  -1   50.79    3.30
   4  -6   1   54.19    3.50
  -4   6  -1   47.30    4.10
  -4   6  -1   49.20    4.00
   4   6   1   54.99    4.30
   4   6   1   46.60    3.60
   4   6   1   41.90    3.80
  -4   6  -1   50.79    4.10
   5  -6   1  204.78    9.30
  -5  -6  -1  194.78    9.90
   5  -6   1  207.78   10.00
  -5  -6  -1  189.28    9.70
  -5  -6  -1  175.48    8.80
   5  -6   1  186.28    9.80
   5  -6   1  198.88    8.90
   5  -6   1  184.68    9.60
  -5  -6  -1  179.38    8.30
   5   6   1  182.48   10.00
  -5   6  -1  206.48    9.90
  -5   6  -1  171.58    9.50
   5   6   1  188.48    9.10
  -5   6  -1  195.58    9.70
   5   6   1  194.08    9.50
  -6  -6  -1   98.79    6.30
  -6  -6  -1  107.59    7.40
   6  -6   1  101.39    6.20
   6  -6   1   98.69    7.00
  -6  -6  -1  102.19    6.00
   6  -6   1  111.89    7.20
   6  -6   1  108.19    6.70
  -6  -6  -1  112.49    7.00
   6  -6   1  101.19    6.90
   6   6   1   95.79    6.40
   6   6   1   93.39    7.00
  -6   6  -1  103.09    6.90
   6   6   1   94.39    6.40
  -6   6  -1  104.89    7.00
  -6   6  -1  108.59    6.90
   6   6   1  102.89    5.60
   7  -6   1   41.90    5.50
  -7  -6  -1   41.60    4.00
   7  -6   1   40.30    5.60
   7  -6   1   37.50    5.10
  -7  -6  -1   44.40    6.00
  -7  -6  -1   53.89    4.70
   7  -6   1   44.60    5.70
   7  -6   1   36.50    4.00
  -7  -6  -1   26.00    4.60
   7   6   1   29.60    5.10
  -7   6  -1   46.30    5.80
  -7   6  -1   40.80    4.30
   7   6   1   34.00    4.60
  -7   6  -1   35.30    5.30
   7   6   1   39.10    4.40
   7   6   1   37.30    3.80
   8  -6   1    2.10    2.60
   8  -6   1    1.00    1.70
  -8  -6  -1    0.90    2.20
   8  -6   1    0.90    2.00
  -8  -6  -1    2.20    2.60
  -8  -6  -1    1.20    2.10
  -8  -6  -1    1.50    1.90
   8  -6   1    1.90    2.30
   8  -6   1    1.40    2.50
   8   6   1    1.70    2.00
  -8   6  -1    2.00    2.70
   8   6   1    3.90    2.60
   8   6   1   -0.30    2.10
   8   6   1    1.80    2.00
  -8   6  -1    1.40    1.70
  -8   6  -1    5.00    2.80
  -9  -6  -1  168.48   10.40
   9  -6   1  181.48   12.10
   9  -6   1  186.18   11.30
  -9  -6  -1  183.08   11.40
   9  -6   1  194.58   11.40
  -9  -6  -1  179.48   10.40
   9  -6   1  184.08   10.50
  -9   6  -1  176.68   11.00
  -9   6  -1  179.48   13.10
   9   6   1  191.48    9.80
   9   6   1  199.98   12.20
   9   6   1  196.18   11.30
 -10  -6  -1  375.96   19.30
  10  -6   1  392.86   19.30
  10  -6   1  409.76   20.60
 -10  -6  -1  372.86   18.00
  10  -6   1  430.36   20.00
 -10   6  -1  411.96   19.90
  10   6   1  361.16   20.00
  10   6   1  409.06   19.30
  10   6   1  432.66   21.80
 -10   6  -1  394.76   19.40
  11  -6   1   37.40    7.00
 -11  -6  -1   26.30    5.70
  11  -6   1   23.60    5.70
  11   6   1   26.20    4.90
  11   6   1   16.40    4.80
 -11   6  -1   28.90    6.60
  11   6   1   21.50   10.20
  12  -6   1  162.68   12.00
  12  -6   1  153.88   12.40
 -12  -6  -1  148.89   11.90
 -12  -6  -1  145.89   14.30
  12  -6   1  150.78   11.70
 -12   6  -1  168.88   11.70
  12   6   1  142.29   11.40
  12   6   1  139.39   12.30
  12   6   1  136.09   10.00
 -12   6  -1  144.09   13.10
 -13  -6  -1   -3.60    3.30
  13  -6   1   -1.30    4.10
  13  -6   1    8.60    4.90
  13  -6   1    3.60    3.60
 -13  -6  -1  -13.10    6.00
 -13   6  -1   -0.30    6.70
  13   6   1    6.70    4.70
  13   6   1    2.70    3.90
 -13   6  -1   -0.30    3.30
  13   6   1    4.70    4.40
  14  -6   1    2.30    4.60
  14  -6   1    1.80    4.60
 -14  -6  -1    1.20    6.20
  14  -6   1    5.80    5.60
 -14  -6  -1    1.10    4.50
  14   6   1    9.00    5.40
  14   6   1   13.00    5.80
 -14   6  -1    7.70    5.10
 -14   6  -1   16.20   10.20
  15  -6   1    3.40    6.00
 -15  -6  -1    2.00    5.20
  15  -6   1    4.10    5.70
  15   6   1   13.90    7.10
  15   6   1   14.60    6.40
 -15   6  -1    3.00    4.90
 -15  -7   1    2.00    9.10
  15  -7  -1    5.80    6.30
  15  -7  -1   17.40    8.70
  15  -7  -1   14.60    5.50
  15   7  -1   24.80    7.50
  15   7  -1   15.90   10.30
 -15   7   1   14.90    6.20
  14  -7  -1    0.40    4.10
  14  -7  -1    4.50    4.70
 -14  -7   1    3.10    4.40
  14  -7  -1   -4.30    4.20
  14   7  -1    8.50    5.10
 -14   7   1    5.80    7.90
  14   7  -1    0.70    5.70
 -14   7   1   -0.90    4.20
  14   7  -1   -2.00    4.10
 -13  -7   1   -1.10    3.80
  13  -7  -1    8.30    5.30
  13  -7  -1   -0.10    3.80
  13  -7  -1    5.20    4.20
  13   7  -1   10.80    5.30
  13   7  -1    0.50    4.90
 -13   7   1    1.70    5.30
 -13   7   1    1.00    3.00
  13   7  -1    5.10    4.30
  12  -7  -1   12.30    4.30
 -12  -7   1    6.70    4.60
  12  -7  -1   20.20    5.60
  12  -7  -1   21.90    5.90
 -12  -7   1   18.00    5.40
  12   7  -1   16.10    5.50
 -12   7   1   10.50    5.00
  12   7  -1   19.50    6.10
 -12   7   1   20.30    4.70
  11  -7  -1  152.78   10.70
 -11  -7   1  140.19   10.50
  11  -7  -1  163.28   12.00
  11  -7  -1  128.89   10.40
  11   7  -1  133.99   11.30
  11   7  -1  144.49   10.50
  11   7  -1  138.09    9.30
 -11   7   1  162.38   11.90
 -11   7   1  134.29   10.10
 -10  -7   1  171.38   11.10
  10  -7  -1  166.68   11.70
  10  -7  -1  166.18   11.30
 -10  -7   1  162.48   10.20
  10  -7  -1  165.28   11.00
 -10   7   1  183.58   11.00
 -10   7   1  162.58   11.40
  10   7  -1  181.68   12.00
 -10   7   1  174.28   11.00
  10   7  -1  161.68   10.50
  10   7  -1  160.48    9.90
   9  -7  -1    4.10    2.90
  -9  -7   1    9.90    3.10
  -9  -7   1    4.50    2.50
   9  -7  -1    5.40    2.60
   9  -7  -1    7.50    3.70
   9  -7  -1    6.10    2.80
  -9  -7   1    3.20    2.20
   9   7  -1    9.60    3.00
   9   7  -1    6.70    2.80
  -9   7   1    4.20    2.80
  -9   7   1    7.00    2.70
   9   7  -1    4.40    3.20
  -9   7   1    8.00    2.40
  -8  -7   1    2.00    2.10
  -8  -7   1   -0.80    1.70
  -8  -7   1    2.60    2.30
   8  -7  -1    1.00    2.10
   8  -7  -1    1.70    2.30
  -8  -7   1    2.00    2.00
   8  -7  -1   -2.10    1.60
   8   7  -1   -0.10    1.90
  -8   7   1    2.20    2.00
   8   7  -1    0.40    1.80
   8   7  -1    1.00    2.00
  -8   7   1   -1.70    2.00
  -8   7   1   -2.20    2.40
  -8   7   1    0.70    1.50
   8   7  -1    0.10    2.20
   7  -7  -1  247.18   13.10
  -7  -7   1  256.57   11.50
   7  -7  -1  255.97   12.10
   7  -7  -1  260.97   12.90
  -7  -7   1  248.98   13.00
  -7  -7   1  253.47   12.70
   7  -7  -1  253.67   12.60
   7   7  -1  258.87   11.30
  -7   7   1  236.58   12.50
   7   7  -1  249.28   13.20
  -7   7   1  247.78   12.30
  -7   7   1  249.18   11.80
   7   7  -1  248.28   11.70
  -7   7   1  251.47   12.50
   6  -7  -1  361.36   16.00
  -6  -7   1  351.26   15.80
  -6  -7   1  348.37   14.40
  -6  -7   1  346.97   15.90
   6  -7  -1  391.56   15.40
   6  -7  -1  364.66   15.70
  -6   7   1  365.66   14.90
   6   7  -1  353.26   14.70
  -6   7   1  374.36   16.10
   6   7  -1  360.46   16.40
  -6   7   1  369.06   15.90
  -6   7   1  334.37   15.80
   6   7  -1  374.36   14.60
  -5  -7   1    8.60    2.10
   5  -7  -1    8.50    2.10
  -5  -7   1    7.90    2.10
   5  -7  -1    5.90    2.10
  -5  -7   1    6.90    2.20
   5  -7  -1    9.30    2.10
   5  -7  -1    7.20    2.40
  -5  -7   1    5.70    1.60
   5   7  -1    4.30    1.90
  -5   7   1    5.10    1.70
  -5   7   1   10.70    2.80
   5   7  -1    5.70    1.60
   5   7  -1    7.50    1.60
  -5   7   1    4.70    2.00
  -5   7   1    4.30    2.20
   5   7  -1   10.10    2.40
   4  -7  -1  253.07   11.00
  -4  -7   1  241.08   11.10
   4  -7  -1  261.07   10.10
  -4  -7   1  230.78   10.90
  -4  -7   1  243.78   11.00
   4  -7  -1  243.38   11.30
  -4  -7   1  246.18    9.60
   4  -7  -1  255.47   11.20
   4   7  -1  240.28    9.70
  -4   7   1  240.58   10.90
  -4   7   1  244.78    9.80
   4   7  -1  244.78   11.20
  -4   7   1  247.58   11.10
   4   7  -1  244.68   11.00
   4   7  -1  248.88   10.00
  -4   7   1  250.57   11.10
   3  -7  -1 1244.68   43.00
  -3  -7   1 1210.48   42.60
   3  -7  -1 1244.38   42.80
   3  -7  -1 1280.07   43.20
  -3  -7   1 1266.77   43.00
   3   7  -1 1182.58   42.70
  -3   7   1 1254.17   42.70
  -3   7   1 1237.68   43.90
   3   7  -1 1255.47   41.70
  -3   7   1 1241.58   42.80
   3   7  -1 1181.98   42.70
   2  -7  -1   10.30    1.90
   2  -7  -1   14.80    2.40
  -2  -7   1   10.20    1.70
   2  -7  -1    9.40    1.70
  -2  -7   1   10.90    1.80
   2   7  -1   10.10    1.70
  -2   7   1   13.70    2.20
   2   7  -1    9.10    2.10
  -2   7   1   12.70    2.00
   2   7  -1   13.20    1.80
   2   7  -1   15.80    2.50
  -2   7   1   10.40    2.00
  -1  -7   1  263.87    9.80
   1  -7  -1  258.87   10.20
   1  -7  -1  259.87   10.80
  -1  -7   1  260.77   11.00
   1  -7  -1  278.87   10.50
   1   7  -1  258.87   10.10
  -1   7   1  256.57   10.00
   1   7  -1  266.47   11.10
  -1   7   1  267.57   10.40
  -1   7   1  253.37   10.70
   1   7  -1  264.27    9.90
   0  -7   1 1412.66   46.10
   0  -7   1 1389.96   47.00
   0  -7  -1 1408.16   47.50
   0  -7   1 1395.36   47.60
   0  -7  -1 1392.56   46.30
   0  -7  -1 1401.96   46.60
   0   7   1 1378.96   46.60
   0   7  -1 1379.06   47.60
   0   7  -1 1404.06   46.10
   0   7   1 1397.26   47.50
   1  -7   1  334.27   13.00
   1  -7   1  323.77   12.70
  -1  -7  -1  316.17   11.80
   1  -7   1  322.77   12.20
  -1   7  -1  327.77   13.00
   1   7   1  326.37   12.80
  -1   7  -1  340.97   12.20
  -1   7  -1  316.37   12.50
   1   7   1  313.97   11.80
   1   7   1  325.07   12.10
   1   7   1  310.27   11.90
   1   7   1  329.87   13.10
  -2  -7  -1   46.90    3.30
  -2  -7  -1   46.40    3.60
   2  -7   1   45.90    3.60
   2  -7   1   44.80    3.30
   2   7   1   48.90    2.90
   2   7   1   48.20    4.00
  -2   7  -1   40.60    3.50
   2   7   1   42.70    3.20
  -2   7  -1   46.40    3.30
   2   7   1   44.10    3.70
  -2   7  -1   47.00    3.50
   2   7   1   45.90    2.90
  -3  -7  -1  174.78    8.30
   3  -7   1  154.88    8.00
   3  -7   1  169.98    7.00
   3  -7   1  163.58    8.10
   3  -7   1  158.18    8.20
   3  -7   1  167.68    6.90
  -3   7  -1  165.18    8.60
  -3   7  -1  164.78    8.10
   3   7   1  162.98    8.00
   3   7   1  165.48    7.20
   3   7   1  164.38    8.00
   3   7   1  163.38    7.10
  -3   7  -1  172.38    8.20
  -4  -7  -1 1303.47   45.80
  -4  -7  -1 1282.77   44.50
   4  -7   1 1331.57   44.30
  -4  -7  -1 1287.37   43.90
   4  -7   1 1292.47   45.80
   4  -7   1 1311.97   44.50
   4  -7   1 1333.77   45.90
   4  -7   1 1301.97   45.90
  -4  -7  -1 1324.27   45.80
  -4   7  -1 1300.27   45.70
  -4   7  -1 1310.37   45.80
  -4   7  -1 1308.37   45.70
   4   7   1 1274.47   45.80
   4   7   1 1325.17   45.70
   4   7   1 1270.37   44.60
  -5  -7  -1   84.89    5.00
  -5  -7  -1   95.59    6.40
   5  -7   1   89.89    6.40
  -5  -7  -1   82.59    6.00
   5  -7   1   90.09    5.20
   5  -7   1   85.59    5.50
  -5  -7  -1   91.69    5.40
   5  -7   1   85.39    6.10
   5  -7   1   85.29    6.20
   5   7   1   81.09    5.80
  -5   7  -1  100.79    6.40
  -5   7  -1   86.79    6.00
  -5   7  -1   84.29    5.80
   5   7   1   83.69    5.50
   5   7   1   83.69    6.20
   6  -7   1    6.60    1.80
   6  -7   1    5.40    2.20
  -6  -7  -1    5.10    2.30
  -6  -7  -1    6.90    2.10
  -6  -7  -1    5.10    2.20
   6  -7   1    2.30    2.00
  -6  -7  -1    5.70    1.80
   6  -7   1    5.10    1.90
   6  -7   1    5.90    2.80
  -6   7  -1    5.10    2.20
   6   7   1    7.30    2.70
   6   7   1    5.50    1.90
  -6   7  -1    6.10    2.40
   6   7   1    6.00    2.10
  -6   7  -1    5.30    2.00
  -7  -7  -1    4.30    1.90
   7  -7   1    4.80    2.10
  -7  -7  -1    4.20    1.80
  -7  -7  -1    4.10    2.80
  -7  -7  -1    4.20    2.50
   7  -7   1    5.50    2.70
   7  -7   1    5.60    2.40
   7  -7   1    8.40    2.70
  -7   7  -1    6.20    2.50
   7   7   1    3.20    1.80
   7   7   1    7.10    2.80
   8  -7   1    4.20    2.50
  -8  -7  -1    3.70    2.60
   8  -7   1    5.10    2.60
  -8  -7  -1    6.90    2.90
  -8  -7  -1    1.60    2.30
   8  -7   1    1.00    2.20
   8  -7   1    1.60    2.60
  -8  -7  -1    0.60    1.90
   8  -7   1    2.30    2.20
   8   7   1   -0.40    2.10
  -8   7  -1    4.60    2.20
  -8   7  -1    4.10    2.40
   8   7   1    0.50    2.20
   8   7   1    1.30    2.70
  -8   7  -1    3.50    2.60
   9  -7   1    8.00    3.20
   9  -7   1    4.80    3.20
  -9  -7  -1    7.50    2.70
   9  -7   1    8.40    3.60
  -9  -7  -1    9.10    3.10
   9  -7   1   12.30    3.60
  -9  -7  -1    5.00    2.60
   9   7   1    5.80    2.90
   9   7   1    6.80    3.40
   9   7   1    6.20    2.90
  -9   7  -1    8.50    2.80
  -9   7  -1    5.00    3.50
  10  -7   1    8.90    3.90
  10  -7   1    9.00    4.10
  10  -7   1   11.00    4.20
 -10  -7  -1    5.90    3.20
  10  -7   1    6.60    4.00
 -10  -7  -1   17.00    4.50
  10   7   1    1.50    2.60
  10   7   1    9.60    4.00
 -10   7  -1    3.60    3.60
 -10   7  -1    9.80    3.60
  10   7   1    5.20    3.00
 -11  -7  -1   45.00    7.10
 -11  -7  -1   35.60    6.90
  11  -7   1   51.99    7.80
  11  -7   1   51.09    8.40
  11  -7   1   64.39    8.40
 -11   7  -1   44.10    7.30
  11   7   1   46.00    7.50
 -11   7  -1   38.10    6.40
  11   7   1   39.80    7.60
  11   7   1   45.50    6.00
 -12  -7  -1   57.89    7.90
  12  -7   1   50.19    8.20
 -12  -7  -1   34.90    7.00
  12  -7   1   45.30    7.90
  12  -7   1   49.99    8.10
 -12   7  -1   47.10    8.70
  12   7   1   45.60    7.80
  12   7   1   41.60    8.30
  12   7   1   43.40    6.40
 -12   7  -1   56.89    8.30
  13  -7   1   28.00    6.40
 -13  -7  -1   31.70    6.90
  13  -7   1   38.00    8.20
  13  -7   1   37.30    7.40
 -13  -7  -1   22.90    6.50
  13   7   1   29.50    7.20
  13   7   1   37.60    8.50
 -13   7  -1   35.40    6.60
 -13   7  -1   17.10    8.00
  13   7   1   34.40    6.20
 -14  -7  -1  -12.70    5.80
  14  -7   1    3.90    6.20
  14  -7   1   -2.70    4.40
 -14  -7  -1    3.60    5.50
  14  -7   1    7.50    5.40
 -14   7  -1   -2.80    3.80
  14   7   1   -3.50    5.40
  14   7   1    2.40    5.00
 -15  -7  -1   21.80    7.50
  15  -7   1   10.90    6.30
  15  -7   1   14.00    6.40
  15   7   1    4.60    6.40
  15   7   1   11.70    6.30
 -15   7  -1    9.70    5.30
  15  -8  -1   22.90    8.30
  15  -8  -1   23.60    7.20
  15  -8  -1   35.80   13.90
  15   8  -1   27.70    7.70
  15   8  -1   24.00   10.80
 -14  -8   1   18.10    6.50
  14  -8  -1   20.40    6.10
  14  -8  -1   29.10    8.30
  14  -8  -1   32.60    8.10
  14   8  -1   26.20    7.10
 -14   8   1   22.30    6.30
 -14   8   1   23.80    8.80
  14   8  -1   19.40    6.40
  14   8  -1   24.40    7.20
 -13  -8   1   14.40    5.40
  13  -8  -1   23.70    6.40
  13  -8  -1   17.60    5.50
  13  -8  -1   21.20    5.40
 -13   8   1   13.60    4.70
  13   8  -1    5.60    4.70
 -13   8   1   17.50    5.60
  13   8  -1    8.30    4.70
  13   8  -1   16.00    6.00
 -12  -8   1   42.40    6.90
  12  -8  -1   40.10    7.10
  12  -8  -1   54.69    7.80
  12  -8  -1   58.69    9.30
 -12  -8   1   46.50    8.10
 -12   8   1   65.59    7.40
 -12   8   1   43.80    8.00
  12   8  -1   45.50    6.40
  12   8  -1   59.29    7.90
  12   8  -1   62.59    9.50
  11  -8  -1   22.10    5.30
 -11  -8   1   41.30    7.30
 -11  -8   1   21.50    5.30
  11  -8  -1   25.00    6.00
  11  -8  -1   29.20    5.60
  11   8  -1   37.00    7.40
 -11   8   1   31.90    6.20
 -11   8   1   33.20    6.10
  11   8  -1   24.50    5.40
  10  -8  -1  110.59    9.40
  10  -8  -1   94.09    8.10
  10  -8  -1   77.09    7.70
 -10  -8   1  103.29    8.60
 -10  -8   1   88.69    7.20
 -10   8   1  103.29    7.80
 -10   8   1   98.19    8.10
  10   8  -1   91.69    7.40
 -10   8   1   83.29    9.00
  10   8  -1   97.09    8.80
  10   8  -1  106.29    8.00
   9  -8  -1   39.40    6.50
  -9  -8   1   29.90    5.10
   9  -8  -1   37.60    6.30
  -9  -8   1   32.90    5.40
  -9  -8   1   41.40    5.40
   9  -8  -1   39.80    5.70
   9   8  -1   25.60    3.90
   9   8  -1   39.10    6.20
   9   8  -1   31.50    5.00
  -9   8   1   39.40    5.60
  -9   8   1   32.20    5.60
  -9   8   1   42.30    5.90
   8  -8  -1   69.89    6.20
   8  -8  -1   75.79    7.50
   8  -8  -1   85.29    6.90
  -8  -8   1   75.99    6.10
  -8  -8   1   76.79    6.60
  -8  -8   1   71.59    5.60
  -8  -8   1   69.09    6.90
   8  -8  -1   69.69    6.50
   8   8  -1   74.59    7.20
   8   8  -1   53.59    6.00
  -8   8   1   70.19    6.20
   8   8  -1   75.59    5.90
  -8   8   1   78.09    7.00
  -8   8   1   74.89    5.90
   8   8  -1   80.89    5.60
  -8   8   1   75.59    6.60
  -7  -8   1  105.49    6.40
   7  -8  -1  102.79    6.80
   7  -8  -1  114.69    7.80
  -7  -8   1  121.89    7.80
  -7  -8   1  100.79    7.60
  -7  -8   1  113.39    6.80
   7  -8  -1  115.29    8.30
   7  -8  -1  102.39    7.40
  -7   8   1  114.99    7.80
  -7   8   1  102.29    7.20
   7   8  -1  104.49    7.90
   7   8  -1  102.49    6.30
  -7   8   1  109.89    7.70
  -7   8   1  108.69    6.80
   7   8  -1   97.89    7.10
   7   8  -1  107.19    6.70
   6  -8  -1    1.70    1.80
  -6  -8   1    1.50    1.40
  -6  -8   1    3.60    1.80
   6  -8  -1   -0.60    1.50
  -6  -8   1    4.50    2.40
   6  -8  -1   -0.70    1.30
  -6  -8   1   -1.10    1.70
   6  -8  -1    3.30    1.80
   6   8  -1    0.40    1.50
  -6   8   1    1.90    1.70
   6   8  -1    0.80    1.80
   6   8  -1    3.10    1.60
  -6   8   1   -0.40    1.70
  -6   8   1    0.10    1.50
  -6   8   1    0.00    1.70
   5  -8  -1  449.66   16.80
  -5  -8   1  434.76   18.10
  -5  -8   1  439.66   16.90
   5  -8  -1  455.15   18.50
  -5  -8   1  420.96   16.10
  -5  -8   1  423.06   17.90
   5  -8  -1  430.46   17.80
   5  -8  -1  443.56   18.10
  -5   8   1  432.36   17.80
  -5   8   1  451.15   17.90
   5   8  -1  406.96   16.20
  -5   8   1  423.86   16.40
   5   8  -1  415.96   17.70
   5   8  -1  452.45   16.40
   5   8  -1  414.16   18.10
  -5   8   1  438.46   18.10
  -4  -8   1   19.50    1.90
  -4  -8   1   17.40    3.00
   4  -8  -1   17.30    3.10
   4  -8  -1   17.20    2.90
  -4  -8   1   22.80    3.50
   4  -8  -1   18.30    3.30
   4  -8  -1   16.30    2.30
  -4  -8   1   15.50    2.50
   4   8  -1   11.40    2.30
   4   8  -1   16.30    2.10
  -4   8   1   21.20    2.40
  -4   8   1   13.70    2.70
  -4   8   1   25.90    3.60
   4   8  -1   18.30    3.10
  -4   8   1   18.10    3.10
   4   8  -1   13.30    1.90
   3  -8  -1  298.97   12.60
   3  -8  -1  287.37   12.30
  -3  -8   1  294.47   12.60
   3  -8  -1  304.27   12.50
  -3  -8   1  291.27   11.60
  -3  -8   1  296.27   12.20
   3   8  -1  303.27   13.10
  -3   8   1  293.17   12.20
   3   8  -1  286.97   12.30
  -3   8   1  292.97   12.40
   3   8  -1  288.37   11.20
   3   8  -1  303.77   12.60
  -3   8   1  282.07   12.40
   2  -8  -1  323.57   12.80
  -2  -8   1  316.07   12.40
  -2  -8   1  325.27   12.40
   2  -8  -1  315.97   12.90
   2   8  -1  338.57   12.70
  -2   8   1  318.97   12.80
  -2   8   1  337.37   13.30
   2   8  -1  316.07   12.10
   2   8  -1  304.77   13.40
   2   8  -1  320.87   13.20
   1  -8  -1  108.29    5.80
  -1  -8   1  106.89    4.80
   1  -8  -1  109.69    5.30
   1  -8  -1  102.19    5.40
  -1  -8   1  102.59    8.10
   1   8  -1  115.29    5.00
  -1   8   1  111.89    5.70
  -1   8   1  100.49    5.70
   1   8  -1  114.29    5.20
   1   8  -1  100.99    5.90
  -1   8   1  108.29    5.40
   0  -8   1   99.19    5.10
   0  -8  -1   92.89    5.30
   0  -8  -1   91.79    4.60
   0  -8   1   98.59    4.30
   0  -8  -1   84.79    4.40
   0  -8   1   95.69    5.60
   0   8   1   93.39    4.60
   0   8   1   93.09    5.40
   0   8  -1   92.59    4.10
   0   8  -1   96.79    5.50
  -1  -8  -1  110.59    5.10
   1  -8   1  113.19    6.80
  -1  -8  -1  116.49    6.90
   1  -8   1  110.69    5.80
  -1  -8  -1  112.09    4.80
   1  -8   1  116.99    5.50
  -1   8  -1  104.69    6.10
   1   8   1  113.99    5.10
   1   8   1  119.29    6.30
  -1   8  -1  105.69    5.60
   1   8   1  112.09    5.20
  -1   8  -1  116.29    5.40
   1   8   1  113.39    5.10
   1   8   1  115.89    6.70
   2  -8   1  438.26   16.90
   2  -8   1  451.75   16.60
   2  -8   1  434.76   17.10
  -2  -8  -1  435.26   16.40
  -2   8  -1  445.76   16.50
   2   8   1  412.76   15.60
   2   8   1  459.45   17.60
  -2   8  -1  437.56   16.80
   2   8   1  411.56   15.70
   2   8   1  424.26   16.40
  -2   8  -1  443.36   17.20
   2   8   1  436.06   16.90
   3  -8   1   85.99    5.30
   3  -8   1   73.29    5.00
   3  -8   1   80.79    4.10
   3  -8   1   73.49    5.00
  -3  -8  -1   84.79    5.80
   3  -8   1   78.69    3.90
  -3  -8  -1   79.49    5.20
   3   8   1   66.79    4.80
   3   8   1   66.29    4.80
  -3   8  -1   79.09    5.00
  -3   8  -1   80.49    5.20
   3   8   1   82.79    4.30
  -3   8  -1   73.49    5.10
   3   8   1   71.89    4.10
  -4  -8  -1  586.54   22.50
  -4  -8  -1  584.94   20.70
   4  -8   1  607.54   22.90
   4  -8   1  582.64   22.80
   4  -8   1  605.84   21.30
  -4  -8  -1  583.74   21.30
   4  -8   1  599.94   21.00
   4  -8   1  561.94   22.60
  -4  -8  -1  585.74   22.70
  -4   8  -1  608.94   22.80
   4   8   1  578.14   22.40
  -4   8  -1  544.75   23.50
   4   8   1  564.24   21.20
   4   8   1  580.94   22.70
  -4   8  -1  574.64   22.40
   5  -8   1   25.40    3.80
   5  -8   1   25.00    3.40
  -5  -8  -1   24.60    3.20
  -5  -8  -1   19.90    3.70
   5  -8   1   27.10    4.20
  -5  -8  -1   20.60    3.70
   5  -8   1   22.50    3.70
  -5  -8  -1   20.90    2.90
   5   8   1   23.80    4.10
  -5   8  -1   26.30    4.10
   5   8   1   15.90    3.10
   5   8   1   19.00    3.00
  -5   8  -1   27.60    5.00
  -5   8  -1   20.80    4.10
  -6  -8  -1  518.85   19.40
  -6  -8  -1  507.25   21.20
   6  -8   1  491.15   21.00
   6  -8   1  504.75   21.10
  -6  -8  -1  510.35   21.30
   6  -8   1  520.45   20.10
   6  -8   1  507.15   19.60
  -6  -8  -1  492.75   19.70
   6  -8   1  518.15   21.60
  -6   8  -1  498.05   20.90
  -6   8  -1  489.05   21.00
   6   8   1  528.45   21.70
   6   8   1  478.85   20.70
  -6   8  -1  523.15   21.20
   6   8   1  503.85   20.10
   7  -8   1   86.59    6.30
  -7  -8  -1   84.69    6.10
   7  -8   1   90.19    7.60
   7  -8   1   83.19    6.80
   7  -8   1   85.29    7.00
  -7  -8  -1   85.29    9.10
  -7  -8  -1   79.49    6.70
   7  -8   1   85.69    5.90
  -7  -8  -1   84.99    5.80
   7   8   1   81.09    6.90
  -7   8  -1   93.29    7.20
  -7   8  -1   90.59    7.10
  -7   8  -1   89.59    6.50
   7   8   1   97.29    6.90
   7   8   1   82.99    6.10
   8  -8   1   24.70    4.50
  -8  -8  -1   13.90    3.80
  -8  -8  -1   19.70    3.40
  -8  -8  -1   11.20    2.50
   8  -8   1   18.80    4.60
   8  -8   1   19.30    3.50
  -8  -8  -1   20.70    4.40
   8  -8   1   15.50    3.50
   8  -8   1   11.20    3.30
   8   8   1   14.70    3.40
   8   8   1   20.90    3.30
  -8   8  -1   20.10    4.50
   8   8   1   19.50    4.10
  -8   8  -1   11.80    3.20
   8   8   1   13.00    4.50
  -8   8  -1   13.50    3.80
   9  -8   1   60.09    5.80
  -9  -8  -1   57.99    6.50
   9  -8   1   49.00    6.40
   9  -8   1   52.79    7.60
   9  -8   1   48.40    6.20
  -9  -8  -1   46.60    6.10
  -9  -8  -1   54.49    5.40
   9   8   1   55.19    8.00
   9   8   1   41.60    5.80
  -9   8  -1   50.09    6.70
  -9   8  -1   49.70    5.50
   9   8   1   52.19    5.10
  10  -8   1   20.70    4.80
  10  -8   1   19.40    5.20
 -10  -8  -1   32.70    5.10
  10  -8   1   27.90    4.80
 -10  -8  -1   18.20    5.30
  10  -8   1   25.10    5.70
 -10  -8  -1   32.40    5.70
 -10   8  -1   28.70    5.20
  10   8   1   22.80    5.30
  10   8   1   28.50    6.10
 -10   8  -1   23.50    5.40
 -11  -8  -1   87.59    8.90
  11  -8   1   66.09    9.60
  11  -8   1   81.49    9.30
 -11  -8  -1   84.19    8.60
  11  -8   1   74.79    8.40
  11   8   1   82.59    8.40
 -11   8  -1   83.09    8.30
 -11   8  -1   77.29    9.70
  11   8   1   76.79    7.10
  11   8   1   94.29    9.60
  12  -8   1    4.70    4.00
  12  -8   1   10.90    4.80
  12  -8   1   12.60    5.60
 -12  -8  -1    5.70    3.60
 -12  -8  -1    2.70    4.40
 -12   8  -1    5.80    4.80
  12   8   1    1.90    3.30
  12   8   1    4.10    4.20
  12   8   1    2.20    3.60
 -12   8  -1    8.50    4.20
  13  -8   1    6.40    5.00
 -13  -8  -1   -0.60    4.30
  13  -8   1   -0.70    4.00
 -13  -8  -1   -3.40    3.90
  13  -8   1   -4.50    4.30
  13   8   1    3.20    4.60
 -13   8  -1   -0.70    7.30
 -13   8  -1    5.50    3.50
  13   8   1    2.90    4.70
  13   8   1   -1.20    4.40
  14  -8   1   11.20    6.60
  14  -8   1    5.80    5.00
 -14  -8  -1    2.40    5.20
  14  -8   1    5.20    5.60
 -14  -8  -1   -5.20    7.00
  14   8   1    3.40    4.50
  14   8   1   -0.60    4.30
 -14   8  -1    4.40    4.20
  15  -8   1   78.69   12.50
  15  -8   1   94.29   13.70
 -15  -8  -1   71.59   11.10
  15   8   1   55.29   11.20
 -15   8  -1   72.69   11.30
  15   8   1   75.79   12.30
  15  -9  -1   30.60    9.80
  15  -9  -1   25.30    7.90
 -15  -9   1   32.70    8.30
  15  -9  -1   40.90    8.60
 -15   9   1   22.70    7.30
  15   9  -1   38.30    9.70
  15   9  -1   35.20    8.70
  14  -9  -1   91.99   10.70
  14  -9  -1  107.59   12.20
 -14  -9   1  110.39   11.70
  14  -9  -1  101.19   12.50
  14   9  -1   98.19   10.60
 -14   9   1  127.29   11.40
  14   9  -1  107.79   11.90
 -14   9   1   77.49   13.90
  14   9  -1   98.89   11.20
  13  -9  -1    0.60    4.40
 -13  -9   1   -2.50    4.30
 -13  -9   1   -2.40    3.50
  13  -9  -1    3.00    4.20
  13   9  -1   -0.70    4.00
  13   9  -1   -1.70    4.30
 -13   9   1    5.00    4.10
 -13   9   1    3.10    5.80
  13   9  -1   -0.40    4.00
 -12  -9   1   65.79    9.10
  12  -9  -1   63.59    8.60
 -12  -9   1   59.79    7.80
  12  -9  -1   57.99    8.60
  12  -9  -1   92.69   10.20
  12   9  -1   70.29    7.40
  12   9  -1   73.69    7.90
 -12   9   1   82.99    9.80
 -12   9   1   72.89    9.20
  12   9  -1   78.79   10.80
  11  -9  -1   90.09    8.20
 -11  -9   1   71.19    9.30
  11  -9  -1   83.19    8.60
 -11  -9   1   70.59    7.80
 -11   9   1   84.69    9.10
 -11   9   1   77.69    8.90
  11   9  -1   83.39    7.10
  11   9  -1   85.99   17.30
  11   9  -1   82.99    8.10
  10  -9  -1    7.30    3.70
 -10  -9   1    4.50    3.00
 -10  -9   1    3.90    2.90
  10  -9  -1    3.50    2.60
 -10  -9   1    3.60    3.10
  10  -9  -1    4.40    3.60
 -10   9   1    6.10    3.00
  10   9  -1    6.00    3.10
 -10   9   1    7.60    3.50
 -10   9   1    7.70    3.10
  10   9  -1    7.00    4.00
  10   9  -1    5.50    3.20
   9  -9  -1  229.98   14.10
  -9  -9   1  248.58   13.70
  -9  -9   1  238.68   12.40
   9  -9  -1  243.58   13.70
   9  -9  -1  249.48   13.00
  -9  -9   1  226.58   11.90
  -9   9   1  261.17   13.90
   9   9  -1  230.68   12.20
  -9   9   1  243.38   12.50
   9   9  -1  240.88   11.80
   9   9  -1  247.48   14.40
  -9   9   1  241.48   13.30
  -8  -9   1  645.04   27.20
   8  -9  -1  675.93   26.10
   8  -9  -1  725.73   28.40
  -8  -9   1  652.63   27.10
  -8  -9   1  670.93   25.30
   8  -9  -1  622.14   26.80
   8  -9  -1  645.54   26.80
  -8  -9   1  670.83   25.70
   8   9  -1  650.03   27.70
  -8   9   1  652.33   25.60
  -8   9   1  636.74   27.00
   8   9  -1  671.73   24.70
   8   9  -1  632.44   25.30
  -8   9   1  609.84   26.60
   8   9  -1  612.44   26.30
  -8   9   1  682.33   26.90
  -7  -9   1   57.39    5.90
  -7  -9   1   67.39    5.30
  -7  -9   1   54.49    5.90
   7  -9  -1   71.29    5.50
   7  -9  -1   60.39    6.10
   7  -9  -1   60.49    5.90
   7  -9  -1   61.49    6.60
  -7  -9   1   65.49    5.00
  -7   9   1   67.39    6.00
  -7   9   1   59.29    4.90
   7   9  -1   67.49    4.80
   7   9  -1   73.09    7.60
   7   9  -1   71.79    6.60
  -7   9   1   78.09    8.20
   7   9  -1   65.49    5.10
  -7   9   1   72.29    5.90
   6  -9  -1  117.39    8.10
  -6  -9   1  132.09    8.20
   6  -9  -1  124.99    7.80
  -6  -9   1  149.49    8.50
   6  -9  -1  126.89    8.10
  -6  -9   1  122.89    7.20
  -6  -9   1  128.69    7.10
   6  -9  -1  114.19    6.80
  -6   9   1  128.69    7.80
   6   9  -1  121.19    6.60
   6   9  -1  128.19    9.30
  -6   9   1  118.99    7.70
   6   9  -1  139.69    8.10
   6   9  -1  132.19    6.70
  -6   9   1  120.69    6.70
  -6   9   1  115.09    7.70
  -5  -9   1 1841.42   61.89
   5  -9  -1 1913.31   62.49
   5  -9  -1 1833.02   64.19
   5  -9  -1 1846.72   64.09
  -5  -9   1 1837.52   63.99
   5  -9  -1 1862.81   64.59
  -5  -9   1 1806.72   62.69
   5   9  -1 1797.92   63.89
  -5   9   1 1822.72   62.19
  -5   9   1 1884.51   64.19
   5   9  -1 1876.91   64.49
   5   9  -1 1798.12   61.99
   5   9  -1 1901.71   62.19
  -5   9   1 1860.81   63.99
  -5   9   1 1883.31   64.29
  -4  -9   1   76.69    3.90
   4  -9  -1   73.49    5.30
  -4  -9   1   75.49    4.70
   4  -9  -1   82.49    5.60
  -4  -9   1   85.49    5.80
   4  -9  -1   82.09    5.80
  -4  -9   1   84.49    5.50
  -4   9   1   75.99    5.40
   4   9  -1   75.49    4.00
  -4   9   1   77.59    4.00
  -4   9   1   79.19    5.50
   4   9  -1   77.19    4.30
   4   9  -1   87.19    5.70
  -4   9   1   75.09    5.40
   4   9  -1   74.79    5.40
  -3  -9   1    6.70    1.90
   3  -9  -1    3.00    1.50
   3  -9  -1    7.40    2.10
  -3  -9   1    6.80    1.70
   3  -9  -1    5.60    1.90
  -3   9   1    8.10    2.00
  -3   9   1    7.80    2.00
   3   9  -1    5.20    1.90
   3   9  -1    2.90    1.40
   3   9  -1    5.30    1.40
   3   9  -1    4.00    1.50
  -3   9   1    5.40    1.80
   2  -9  -1   36.90    3.40
   2  -9  -1   40.40    3.40
   2  -9  -1   40.30    3.20
  -2  -9   1   33.10    2.80
  -2   9   1   32.50    3.10
  -2   9   1   38.20    3.20
   2   9  -1   35.30    3.60
   2   9  -1   37.60    3.00
   2   9  -1   31.00    3.30
   2   9  -1   37.30    2.80
  -2   9   1   29.70    3.20
   1  -9  -1  496.55   18.20
   1  -9  -1  502.35   19.10
  -1  -9   1  479.25   17.50
  -1  -9   1  472.75   19.10
   1  -9  -1  505.05   18.40
  -1   9   1  492.25   18.00
  -1   9   1  505.15   18.30
   1   9  -1  498.75   19.30
   1   9  -1  505.65   17.70
  -1   9   1  503.65   19.10
   0  -9  -1  412.46   15.30
   0  -9  -1  421.36   15.50
   0  -9  -1  414.46   16.70
   0  -9   1  414.16   16.70
   0  -9   1  428.26   15.10
   0  -9   1  429.46   16.00
   0   9   1  424.16   16.70
   0   9   1  427.16   15.60
   0   9  -1  435.46   16.80
   0   9  -1  409.76   14.90
   1  -9   1   58.39    4.20
   1  -9   1   59.89    4.10
  -1  -9  -1   56.99    3.30
   1  -9   1   56.49    4.40
   1  -9   1   55.39    3.60
  -1  -9  -1   62.79    3.30
  -1  -9  -1   67.59    4.70
   1   9   1   60.99    4.30
   1   9   1   60.79    3.50
  -1   9  -1   58.79    4.00
   1   9   1   54.09    3.40
   1   9   1   65.39    4.60
   1   9   1   55.69    3.30
  -1   9  -1   56.39    3.50
  -1   9  -1   62.29    4.40
   2  -9   1  252.27   11.10
   2  -9   1  227.58   10.30
   2  -9   1  241.08   10.80
  -2  -9  -1  246.88   10.20
   2   9   1  233.28   10.80
   2   9   1  259.97   10.40
  -2   9  -1  252.07   11.10
   2   9   1  239.48    9.50
   2   9   1  243.48    9.60
   2   9   1  256.37   11.40
  -2   9  -1  236.18   10.60
  -2   9  -1  250.87   10.40
   3  -9   1  122.89    6.80
  -3  -9  -1  121.19    6.40
   3  -9   1  121.69    6.90
  -3  -9  -1  125.99    7.10
   3  -9   1  114.29    6.80
   3   9   1  118.29    6.60
   3   9   1  114.89    5.60
   3   9   1  113.29    5.70
   3   9   1  108.19    6.60
  -3   9  -1  117.99    6.60
  -3   9  -1  117.19    6.50
  -3   9  -1  116.39    7.00
   3   9   1  121.29    7.50
   4  -9   1   39.40    3.00
  -4  -9  -1   35.60    3.80
   4  -9   1   41.90    4.20
   4  -9   1   36.10    4.10
   4  -9   1   43.50    4.30
  -4  -9  -1   40.50    4.30
   4  -9   1   39.90    3.00
   4   9   1   40.30    4.00
  -4   9  -1   38.50    3.90
  -4   9  -1   43.90    4.00
   4   9   1   42.10    4.20
   4   9   1   36.10    3.20
   4   9   1   38.60    3.30
  -4   9  -1   43.10    4.30
   5  -9   1    4.00    1.70
   5  -9   1    0.80    1.90
   5  -9   1    1.60    1.90
  -5  -9  -1    1.30    1.60
   5  -9   1    3.20    1.90
   5  -9   1    1.00    1.60
  -5  -9  -1    5.30    1.90
  -5  -9  -1    1.60    1.60
  -5  -9  -1    3.70    1.60
  -5   9  -1    4.30    1.80
   5   9   1    3.50    2.00
  -5   9  -1    2.70    1.60
   5   9   1    5.40    2.10
  -5   9  -1    4.00    1.80
   5   9   1    0.80    1.40
   6  -9   1  135.79    8.80
   6  -9   1  142.69    8.60
  -6  -9  -1  131.09    7.30
   6  -9   1  135.39    7.10
  -6  -9  -1  139.69    8.70
   6  -9   1  124.99    8.40
  -6  -9  -1  128.69    7.00
  -6  -9  -1  132.99    8.50
   6  -9   1  126.69    7.30
  -6   9  -1  139.69    8.60
   6   9   1  128.19    8.20
  -6   9  -1  131.19    8.20
   6   9   1  114.79    8.20
  -6   9  -1  136.39    8.20
   6   9   1  138.49    7.60
   7  -9   1   13.30    2.70
   7  -9   1    8.50    3.20
  -7  -9  -1   13.40    2.90
  -7  -9  -1   15.20    3.80
   7  -9   1   11.70    3.00
  -7  -9  -1    7.20    2.40
   7  -9   1   13.50    3.60
  -7  -9  -1   11.40    3.60
   7  -9   1   13.70    2.70
  -7   9  -1   14.90    3.80
  -7   9  -1   12.10    3.30
   7   9   1    9.00    3.00
   7   9   1    9.50    2.60
  -7   9  -1   11.60    3.10
   7   9   1   18.00    4.00
  -8  -9  -1  206.68   12.90
   8  -9   1  246.68   13.40
  -8  -9  -1  254.17   11.90
   8  -9   1  242.28   11.80
   8  -9   1  235.68   13.70
  -8  -9  -1  238.68   12.00
   8  -9   1  247.78   12.50
  -8  -9  -1  229.38   13.20
   8   9   1  235.68   13.60
  -8   9  -1  264.07   13.80
  -8   9  -1  232.48   12.90
   8   9   1  249.48   12.40
  -8   9  -1  225.18   14.20
  -9  -9  -1   68.09    6.80
  -9  -9  -1   69.19    7.40
  -9  -9  -1   77.19    6.60
   9  -9   1   67.29    6.90
   9  -9   1   78.89    8.30
   9  -9   1   75.69    7.00
   9   9   1   93.19    7.50
  -9   9  -1   87.29    7.60
   9   9   1   74.89    7.90
  -9   9  -1   72.19    7.90
 -10  -9  -1    0.90    2.50
  10  -9   1   -1.30    2.90
  10  -9   1   -1.50    2.90
 -10  -9  -1    0.00    2.70
 -10  -9  -1   -3.60    2.80
  10  -9   1    4.70    2.90
  10  -9   1   -1.60    2.40
  10   9   1    1.80    3.40
 -10   9  -1    4.30    3.50
  10   9   1    1.90    2.70
 -10   9  -1    0.50    2.70
 -11  -9  -1   -2.60    3.00
 -11  -9  -1   -5.90    3.10
  11  -9   1   -1.20    3.10
  11  -9   1   -5.60    2.70
  11  -9   1    1.90    3.60
  11   9   1    4.10    3.20
 -11   9  -1   -2.40    2.30
  11   9   1   -1.10    3.30
 -11   9  -1   -2.50    3.70
 -12  -9  -1   22.60    6.00
  12  -9   1   29.80    7.40
 -12  -9  -1   13.70    5.40
  12  -9   1   28.10    6.40
  12  -9   1   19.90    6.00
  12   9   1   22.70    6.00
  12   9   1   24.00    6.50
 -12   9  -1   27.40    8.10
  12   9   1   21.50    4.90
 -12   9  -1   22.70    5.00
 -13  -9  -1    2.60    4.70
  13  -9   1    0.40    4.50
  13  -9   1    4.80    4.40
 -13  -9  -1    4.30    4.60
  13  -9   1    3.20    5.00
  13   9   1    0.50    4.30
 -13   9  -1   -2.80    6.80
  13   9   1    3.90    4.40
 -13   9  -1    2.20    4.00
  13   9   1    3.50    4.50
 -14  -9  -1   23.80    8.10
 -14  -9  -1   11.90    6.50
  14  -9   1   31.70    6.50
  14  -9   1   23.50    7.50
  14  -9   1   30.00    7.70
  14   9   1   13.80    5.70
  14   9   1   37.50    8.80
 -14   9  -1   25.50    6.10
  15 -10  -1   -5.50    6.80
  15 -10  -1   -4.70    5.10
 -15 -10   1   -0.30    5.10
  15 -10  -1    2.20    5.70
  15  10  -1    4.40    5.80
 -15  10   1    1.80    4.80
  15  10  -1    0.50    6.10
  14 -10  -1  145.99   13.50
 -14 -10   1  123.99   14.00
  14 -10  -1  161.88   14.50
  14 -10  -1  145.19   12.80
 -14 -10   1  145.79   13.50
  14  10  -1  152.58   12.60
  14  10  -1  147.29   14.40
 -14  10   1  133.59   12.10
  13 -10  -1    2.40    5.50
 -13 -10   1    1.60    4.10
 -13 -10   1    3.90    4.00
  13 -10  -1    7.60    6.30
  13 -10  -1   -3.70    4.20
  13  10  -1    0.30    3.90
 -13  10   1    1.40    3.40
  13  10  -1   -4.10    3.50
  13  10  -1    5.00    4.40
 -13  10   1   -9.50    6.00
 -12 -10   1   71.79    8.60
  12 -10  -1   92.59   10.20
  12 -10  -1   78.49    8.30
  12 -10  -1   92.69    9.60
 -12 -10   1   94.99    9.50
  12  10  -1   97.79    8.80
 -12  10   1   63.29    8.80
 -12  10   1   68.99    9.00
  12  10  -1   74.09    8.10
  12  10  -1   93.19   10.20
 -11 -10   1   93.79    8.30
  11 -10  -1  114.69   10.40
 -11 -10   1  107.49    9.70
  11 -10  -1  120.69   10.50
 -11 -10   1  109.39    9.50
  11 -10  -1  102.59    9.00
  11  10  -1  101.89    8.30
 -11  10   1  111.69   10.40
 -11  10   1  118.89   11.00
  11  10  -1  119.79    9.10
  11  10  -1  122.09   12.20
 -10 -10   1  143.19    9.50
  10 -10  -1  117.59    8.60
 -10 -10   1  135.99    9.90
  10 -10  -1  124.49    9.40
  10 -10  -1  149.09   10.60
  10 -10  -1  148.59   11.20
 -10 -10   1  131.29   10.00
  10  10  -1  129.29    8.50
 -10  10   1  123.29    9.00
 -10  10   1  125.09   10.30
  10  10  -1  136.69    9.10
 -10  10   1  128.29    9.40
  10  10  -1  144.19   11.00
   9 -10  -1  264.07   14.80
  -9 -10   1  225.48   13.10
  -9 -10   1  218.58   11.90
   9 -10  -1  239.18   12.50
  -9 -10   1  222.58   11.60
   9 -10  -1  239.18   13.60
   9  10  -1  229.08   13.90
   9  10  -1  252.87   12.50
  -9  10   1  233.68   13.50
   9  10  -1  209.98   11.40
  -9  10   1  224.08   11.90
  -9  10   1  241.08   13.10
  -8 -10   1   89.59    6.60
   8 -10  -1   72.29    6.20
   8 -10  -1   87.69    7.40
   8 -10  -1   83.89    7.40
   8 -10  -1   82.59    7.60
  -8 -10   1   89.59    7.40
  -8 -10   1   91.09    6.40
  -8 -10   1   86.69    7.30
  -8  10   1  100.39    7.40
   8  10  -1   72.39    7.10
   8  10  -1   79.99    7.60
   8  10  -1   86.49    6.40
  -8  10   1   85.39    7.30
   8  10  -1   74.49    7.30
  -8  10   1   81.99    6.20
  -8  10   1   84.49    7.20
  -7 -10   1  159.18    8.80
   7 -10  -1  149.29    9.80
  -7 -10   1  163.48   10.10
   7 -10  -1  166.48    8.80
  -7 -10   1  168.78    8.40
   7 -10  -1  154.48    9.80
   7 -10  -1  164.48   10.40
  -7 -10   1  158.08   10.00
  -7  10   1  180.98   10.60
   7  10  -1  158.28   10.20
  -7  10   1  165.58    9.70
   7  10  -1  161.08    9.80
   7  10  -1  155.38    8.40
  -7  10   1  172.98   10.00
  -7  10   1  151.08    8.40
   7  10  -1  179.58    8.30
  -6 -10   1    3.50    2.20
   6 -10  -1    5.80    2.30
  -6 -10   1    6.60    2.20
  -6 -10   1    3.70    2.10
   6 -10  -1    6.40    2.20
   6 -10  -1    4.20    1.80
   6 -10  -1    1.30    1.80
  -6  10   1    7.10    2.50
   6  10  -1    6.40    1.80
   6  10  -1    6.60    2.00
   6  10  -1    5.50    2.70
  -6  10   1    4.50    2.10
   6  10  -1    5.20    2.10
  -6  10   1    4.80    2.30
  -6  10   1    5.30    2.00
   5 -10  -1    3.70    1.60
   5 -10  -1    5.10    1.80
  -5 -10   1    1.80    1.50
  -5 -10   1    3.30    1.50
   5 -10  -1    2.90    1.80
   5 -10  -1    2.70    2.00
  -5 -10   1    8.70    2.40
  -5 -10   1    6.60    1.90
  -5  10   1    1.40    1.30
  -5  10   1    4.00    2.20
   5  10  -1    6.80    1.60
   5  10  -1    6.40    2.40
   5  10  -1    5.30    1.40
   5  10  -1    0.80    1.80
  -5  10   1    5.80    2.00
  -4 -10   1   23.20    3.70
  -4 -10   1   16.60    2.60
   4 -10  -1   22.90    3.70
   4 -10  -1   21.30    3.60
   4 -10  -1   24.50    3.90
  -4 -10   1   25.00    3.50
   4  10  -1   21.70    2.60
   4  10  -1   27.80    3.90
   4  10  -1   14.00    3.00
  -4  10   1   25.50    3.70
  -4  10   1   26.40    4.10
  -4  10   1   27.50    3.80
   4  10  -1   18.50    3.20
   3 -10  -1   19.00    3.30
   3 -10  -1   12.40    2.50
   3 -10  -1   16.20    3.00
  -3 -10   1   13.60    2.50
  -3 -10   1   17.70    3.00
   3  10  -1   14.50    2.60
  -3  10   1   14.80    2.60
   3  10  -1   10.00    1.80
   3  10  -1   10.60    2.40
  -3  10   1   13.60    2.70
  -3  10   1   10.60    2.40
   3  10  -1   20.30    3.60
   2 -10  -1 1014.20   35.30
  -2 -10   1 1007.20   35.40
   2 -10  -1 1010.40   35.10
   2 -10  -1  989.30   35.60
  -2 -10   1  999.50   34.40
  -2 -10   1  944.21   36.00
   2  10  -1 1022.60   34.70
   2  10  -1  967.60   35.60
   2  10  -1  990.40   36.10
  -2  10   1 1027.50   35.70
   2  10  -1  961.70   34.10
  -2  10   1 1010.60   34.90
  -2  10   1  992.80   35.10
   1 -10  -1  104.89    5.50
  -1 -10   1  105.59    6.40
   1 -10  -1   98.59    5.30
   1 -10  -1  101.29    6.10
  -1 -10   1  101.79    4.80
  -1  10   1  100.79    6.20
   1  10  -1  104.39    6.40
   1  10  -1  108.29    5.00
  -1  10   1  105.59    5.30
  -1  10   1   95.59    5.30
   0 -10  -1 2175.08   73.19
   0 -10   1 2142.19   73.19
   0 -10   1 2126.99   72.09
   0 -10  -1 2177.98   71.59
   0 -10  -1 2134.79   71.49
   0 -10   1 2183.28   71.09
   0  10   1 2104.39   71.59
   0  10  -1 2125.89   70.89
   0  10  -1 2196.98   73.19
   0  10   1 2173.18   73.09
  -1 -10  -1   45.10    3.90
  -1 -10  -1   39.00    2.80
   1 -10   1   37.70    3.50
   1 -10   1   40.80    3.10
  -1 -10  -1   44.40    3.00
   1 -10   1   41.30    3.70
   1 -10   1   39.00    3.40
  -1  10  -1   42.90    3.80
   1  10   1   38.10    3.80
  -1  10  -1   40.70    2.90
   1  10   1   37.30    2.70
   1  10   1   38.10    2.90
   1  10   1   43.70    3.00
   2 -10   1 1887.41   64.79
   2 -10   1 1897.01   64.29
   2 -10   1 1940.51   63.89
  -2 -10  -1 1903.01   63.39
  -2 -10  -1 1865.31   62.39
  -2  10  -1 1906.01   64.69
   2  10   1 1864.61   62.59
   2  10   1 1853.61   63.09
   2  10   1 1817.72   64.39
   2  10   1 1824.62   62.69
   2  10   1 1928.31   63.59
  -2  10  -1 1882.61   64.09
   2  10   1 1915.61   65.09
  -2  10  -1 1922.21   63.69
   3 -10   1 1039.00   37.10
  -3 -10  -1 1060.09   36.30
   3 -10   1 1027.30   36.50
   3 -10   1 1050.59   37.00
   3  10   1  999.60   34.90
  -3  10  -1 1031.80   36.70
  -3  10  -1  998.90   36.20
   3  10   1  986.50   35.10
   3  10   1  972.80   36.20
   3  10   1 1046.30   37.70
   3  10   1  995.90   36.70
  -3  10  -1 1055.29   37.20
   4 -10   1  193.38   10.00
   4 -10   1  181.58    7.90
   4 -10   1  202.28   10.10
   4 -10   1  192.28    8.20
  -4 -10  -1  188.58    9.50
  -4 -10  -1  199.18   10.10
   4 -10   1  184.98    9.80
  -4  10  -1  200.58   10.60
  -4  10  -1  182.18    9.50
   4  10   1  182.68    8.40
  -4  10  -1  192.38   10.00
   4  10   1  185.18    9.60
   4  10   1  200.58    8.60
   4  10   1  181.78    9.70
   5 -10   1  818.62   29.10
  -5 -10  -1  797.02   28.70
   5 -10   1  813.82   28.70
  -5 -10  -1  849.91   31.30
   5 -10   1  773.12   30.90
   5 -10   1  794.22   30.90
  -5 -10  -1  835.72   30.90
  -5  10  -1  798.12   30.80
  -5  10  -1  835.52   31.10
   5  10   1  837.92   31.20
   5  10   1  829.82   29.40
   5  10   1  786.72   30.80
   5  10   1  796.42   29.20
  -5  10  -1  808.72   30.70
   6 -10   1   21.40    4.40
   6 -10   1   16.80    2.90
  -6 -10  -1   13.00    2.90
  -6 -10  -1   18.20    2.90
   6 -10   1   19.20    2.90
  -6 -10  -1   29.90    4.40
   6 -10   1   20.50    3.70
  -6 -10  -1   23.10    3.30
  -6  10  -1   22.20    4.00
   6  10   1   22.40    3.40
   6  10   1   19.50    4.40
   6  10   1   13.30    3.20
  -6  10  -1   24.90    4.50
  -6  10  -1   16.80    3.40
   7 -10   1  100.99    6.70
  -7 -10  -1   95.69    7.70
  -7 -10  -1   99.89    6.70
  -7 -10  -1  106.19    6.40
   7 -10   1   91.39    7.40
   7 -10   1   88.39    7.50
  -7 -10  -1  111.09    8.20
   7 -10   1   96.09    6.20
   7 -10   1  101.09    8.10
   7  10   1   78.39    7.00
   7  10   1  110.29    8.10
   7  10   1   97.09    6.70
  -7  10  -1   99.09    7.50
  -7  10  -1   78.99    7.10
  -7  10  -1  101.99    7.80
   8 -10   1   -0.30    2.20
  -8 -10  -1    4.90    2.70
   8 -10   1    3.10    2.60
  -8 -10  -1    3.30    2.00
   8 -10   1    1.20    2.00
   8 -10   1   -2.30    2.50
  -8  10  -1    0.30    2.70
  -8  10  -1   -0.50    1.80
   8  10   1    0.00    2.00
   8  10   1    0.90    2.80
   9 -10   1  263.87   14.70
  -9 -10  -1  284.37   15.50
  -9 -10  -1  278.07   13.60
  -9 -10  -1  289.37   14.00
   9 -10   1  281.67   14.20
   9 -10   1  266.47   15.00
   9 -10   1  272.47   16.00
  -9  10  -1  296.07   15.40
   9  10   1  283.77   14.30
  -9  10  -1  282.37   15.50
   9  10   1  281.17   16.20
 -10 -10  -1   -1.40    2.70
  10 -10   1    3.40    2.90
  10 -10   1   -3.90    3.00
  10 -10   1   -1.90    2.80
  10 -10   1   -3.10    2.40
 -10 -10  -1   -0.70    2.90
 -10 -10  -1    0.70    2.90
 -10  10  -1   -3.20    3.40
 -10  10  -1    0.80    2.20
  10  10   1   -1.70    2.80
 -11 -10  -1    2.40    3.50
  11 -10   1    0.10    2.80
  11 -10   1    6.50    3.70
 -11 -10  -1   -4.30    2.80
  11 -10   1    4.20    3.60
 -11  10  -1    0.20    2.90
 -11  10  -1   -3.80    4.00
  11  10   1    4.60    3.90
  11  10   1    3.90    3.50
 -12 -10  -1   26.20    6.10
 -12 -10  -1   31.00    6.20
  12 -10   1   28.10    6.10
  12 -10   1   42.10    7.80
  12 -10   1   37.10    7.50
  12  10   1   25.50    7.80
 -12  10  -1   32.80    6.10
 -12  10  -1   28.20    7.30
  12  10   1   41.80    7.40
 -13 -10  -1   10.40    5.30
  13 -10   1    3.00    5.50
  13 -10   1    5.20    4.70
 -13 -10  -1   23.50    6.50
  13 -10   1   27.30    8.00
 -13  10  -1   24.10    6.50
  13  10   1   10.60    4.80
 -13  10  -1   15.10    8.10
  13  10   1   19.20    6.50
  14 -10   1   71.19   10.60
  14 -10   1   55.99    9.60
 -14 -10  -1   73.99   13.80
 -14 -10  -1   67.79   10.50
  14 -10   1   89.29   19.60
  14  10   1   46.50   11.50
  14  10   1   50.39    9.50
 -14  10  -1   75.99   15.90
 -15 -11   1    0.50    5.10
  15 -11  -1    3.10    5.80
  15 -11  -1    3.00    5.60
 -15  11   1   12.80    6.00
  15  11  -1    8.70    5.80
  15  11  -1    5.90    6.40
 -14 -11   1    0.40    5.00
  14 -11  -1    8.10    6.80
 -14 -11   1    0.30    6.00
  14 -11  -1   -1.60    4.40
  14 -11  -1    4.40    5.20
  14  11  -1    1.40    5.30
  14  11  -1    1.70    4.60
 -14  11   1    1.80    4.00
 -13 -11   1   17.70    5.80
  13 -11  -1   17.10    5.50
 -13 -11   1   23.20    6.20
  13 -11  -1   18.70    6.30
  13 -11  -1   30.00    7.60
  13  11  -1   30.30    6.50
  13  11  -1   11.00    8.30
 -13  11   1   24.80    6.50
  13  11  -1   18.60    7.10
 -12 -11   1   13.90    4.60
  12 -11  -1    3.00    3.70
  12 -11  -1    7.60    4.10
 -12 -11   1    1.80    4.20
  12 -11  -1    7.60    4.30
  12  11  -1    5.30    4.20
 -12  11   1    6.90    5.60
  12  11  -1    8.90    3.90
  12  11  -1    8.30    5.20
 -12  11   1    5.90    3.60
 -11 -11   1   -2.10    3.40
  11 -11  -1   -0.40    3.60
 -11 -11   1   -0.60    2.80
  11 -11  -1   -3.90    3.40
 -11 -11   1    4.10    3.10
  11 -11  -1    2.40    2.60
  11  11  -1    5.00    3.80
  11  11  -1    1.20    3.50
 -11  11   1    1.40    4.50
  11  11  -1    0.70    3.70
 -11  11   1    0.20    3.10
  10 -11  -1   12.60    3.70
  10 -11  -1   21.30    4.90
 -10 -11   1   10.50    3.50
  10 -11  -1   18.70    3.70
  10 -11  -1    8.90    4.50
 -10 -11   1   14.70    4.80
  10  11  -1    8.70    3.60
  10  11  -1   15.70    3.40
  10  11  -1   12.00    3.60
 -10  11   1   22.60    5.10
 -10  11   1    9.80    3.80
   9 -11  -1   86.99    7.30
  -9 -11   1   78.59    7.70
   9 -11  -1  104.49    8.80
   9 -11  -1   92.69    8.30
   9 -11  -1  100.49    7.00
  -9 -11   1   89.59    6.90
  -9 -11   1   93.89    7.40
  -9  11   1   81.99    6.80
  -9  11   1   94.39    7.90
   9  11  -1   96.99    7.00
  -9  11   1   88.09    8.30
   9  11  -1   87.09    6.70
   9  11  -1   73.89    7.90
  -8 -11   1  189.38    9.90
  -8 -11   1  174.88   11.60
   8 -11  -1  211.08   12.60
  -8 -11   1  203.78   12.00
  -8 -11   1  203.68   10.60
   8 -11  -1  183.58   11.70
   8 -11  -1  216.98   10.80
   8 -11  -1  199.28   14.10
   8  11  -1  211.48   10.50
  -8  11   1  199.88   11.50
  -8  11   1  215.98   13.50
   8  11  -1  199.98   12.50
  -8  11   1  199.18   10.30
   8  11  -1  192.28    9.60
  -8  11   1  201.88   11.90
  -7 -11   1  145.99    9.50
   7 -11  -1  143.29    9.30
  -7 -11   1  154.08    8.40
   7 -11  -1  142.79    9.70
  -7 -11   1  128.29    7.30
   7 -11  -1  135.49    9.10
   7 -11  -1  131.19    7.50
   7  11  -1  122.29    8.60
  -7  11   1  141.79    9.10
  -7  11   1  146.19    9.50
   7  11  -1  135.39    9.50
   7  11  -1  128.89    7.30
  -7  11   1  125.79    7.40
  -7  11   1  149.29    9.10
   6 -11  -1  135.99    9.20
  -6 -11   1  158.78    9.30
   6 -11  -1  164.88    9.90
   6 -11  -1  159.68    9.40
   6 -11  -1  160.68    7.90
  -6 -11   1  165.88    8.40
  -6 -11   1  152.08    7.70
  -6 -11   1  167.98    9.70
  -6  11   1  160.78    9.50
   6  11  -1  154.68   10.30
   6  11  -1  160.28    7.60
  -6  11   1  142.19    8.30
   6  11  -1  147.39    7.50
   6  11  -1  170.08    9.90
  -6  11   1  154.08    9.20
  -6  11   1  160.88    9.40
  -5 -11   1  470.15   20.10
   5 -11  -1  498.95   22.50
  -5 -11   1  499.95   20.80
  -5 -11   1  488.75   19.10
   5 -11  -1  507.95   20.60
   5 -11  -1  493.95   20.60
   5  11  -1  489.55   18.20
  -5  11   1  503.35   20.40
   5  11  -1  488.25   18.10
   5  11  -1  481.25   20.40
  -5  11   1  493.25   20.40
   5  11  -1  517.65   20.80
  -5  11   1  500.05   20.50
   5  11  -1  478.95   18.00
   5  11  -1  518.65   21.70
   4 -11  -1  901.31   33.00
   4 -11  -1  897.51   32.90
  -4 -11   1  877.51   31.30
  -4 -11   1  883.41   32.20
   4 -11  -1  864.21   32.60
   4  11  -1  863.71   30.60
  -4  11   1  891.41   32.80
  -4  11   1  897.51   32.50
  -4  11   1  878.01   32.50
   4  11  -1  881.81   32.50
   4  11  -1  855.51   32.60
  -3 -11   1   46.80    3.70
   3 -11  -1   41.20    4.20
   3 -11  -1   40.30    4.10
   3 -11  -1   43.10    4.00
   3  11  -1   41.50    4.40
  -3  11   1   44.50    4.10
   3  11  -1   40.40    3.90
  -3  11   1   39.00    3.90
   3  11  -1   43.10    4.20
   3  11  -1   39.10    3.20
  -3  11   1   44.60    4.30
   2 -11  -1  398.86   15.60
   2 -11  -1  384.86   16.10
  -2 -11   1  375.06   16.40
  -2 -11   1  395.06   14.70
   2 -11  -1  394.86   15.60
  -2 -11   1  369.56   14.90
   2  11  -1  379.66   16.00
   2  11  -1  386.46   14.90
  -2  11   1  376.16   16.00
  -2  11   1  386.36   15.10
   2  11  -1  361.66   16.30
   1 -11  -1  590.34   22.60
   1 -11  -1  582.84   21.50
  -1 -11   1  576.84   22.80
   1 -11  -1  575.24   21.50
  -1  11   1  589.84   22.60
  -1  11   1  579.54   21.40
   1  11  -1  590.24   22.90
   0 -11  -1  377.96   14.60
   0 -11   1  374.66   16.10
   0 -11   1  381.26   15.20
   0 -11  -1  368.76   16.00
   0 -11  -1  380.86   14.60
   0 -11   1  395.06   14.20
   0  11   1  376.66   14.60
   0  11  -1  394.96   16.30
   0  11   1  403.66   16.30
   0  11  -1  391.86   14.10
  -1 -11  -1  802.02   28.10
  -1 -11  -1  798.02   30.30
   1 -11   1  830.42   29.40
   1 -11   1  812.42   29.40
   1 -11   1  817.62   30.30
  -1 -11  -1  805.82   28.10
   1 -11   1  838.12   28.70
   1  11   1  791.92   28.20
   1  11   1  797.92   27.90
   1  11   1  818.12   28.20
  -1  11  -1  822.22   30.20
   1  11   1  803.32   30.20
  -1  11  -1  815.82   28.50
  -2 -11  -1   86.29    4.50
   2 -11   1   94.19    5.90
   2 -11   1   94.19    5.50
   2 -11   1   78.39    5.80
  -2 -11  -1   84.89    4.50
   2  11   1   81.79    4.80
  -2  11  -1   92.59    6.20
   2  11   1   89.39    5.20
  -2  11  -1   86.49    5.60
   2  11   1   75.99    5.60
  -2  11  -1   86.29    5.80
   2  11   1   77.29    4.60
   2  11   1   93.09    6.30
   3 -11   1    2.60    1.60
   3 -11   1    0.20    1.20
  -3 -11  -1   -1.20    1.30
   3 -11   1    0.50    1.50
   3  11   1   -0.10    1.40
  -3  11  -1    1.70    1.40
  -3  11  -1   -1.30    1.40
   3  11   1    0.10    1.20
  -3  11  -1    0.30    1.50
   3  11   1    0.50    1.00
   3  11   1   -1.50    1.20
   3  11   1    0.40    1.20
   4 -11   1   38.10    4.40
  -4 -11  -1   45.10    3.20
  -4 -11  -1   35.70    4.50
  -4 -11  -1   40.40    5.40
   4 -11   1   42.20    4.20
   4 -11   1   42.40    4.40
  -4  11  -1   39.30    4.30
  -4  11  -1   42.50    4.10
   4  11   1   46.20    4.90
   4  11   1   40.40    4.30
   4  11   1   38.70    3.30
  -4  11  -1   40.40    4.90
   4  11   1   41.10    4.30
   4  11   1   38.10    3.50
   5 -11   1 1313.77   46.90
   5 -11   1 1284.17   43.90
  -5 -11  -1 1295.47   46.30
   5 -11   1 1249.97   46.60
  -5 -11  -1 1287.37   46.80
  -5 -11  -1 1316.07   44.20
   5 -11   1 1288.17   44.30
   5 -11   1 1309.67   47.00
  -5  11  -1 1278.37   46.20
   5  11   1 1265.37   44.50
   5  11   1 1237.18   48.00
  -5  11  -1 1314.57   46.70
   5  11   1 1314.17   44.70
   5  11   1 1218.88   46.20
  -5  11  -1 1309.17   46.60
   6 -11   1   27.50    4.80
   6 -11   1   25.30    4.40
   6 -11   1   26.90    3.40
   6 -11   1   26.00    3.60
  -6 -11  -1   23.10    4.40
  -6 -11  -1   17.00    3.90
   6 -11   1   23.40    4.50
  -6 -11  -1   19.60    2.90
   6  11   1   25.00    4.30
  -6  11  -1   20.60    3.90
  -6  11  -1   22.80    4.30
   6  11   1   30.00    4.00
   6  11   1   22.10    3.50
   6  11   1   23.10    4.60
  -6  11  -1   20.50    3.90
  -7 -11  -1  292.67   15.30
   7 -11   1  309.87   16.00
  -7 -11  -1  308.17   15.70
   7 -11   1  334.07   14.20
  -7 -11  -1  312.87   13.50
   7 -11   1  309.77   13.60
   7 -11   1  310.47   15.60
  -7 -11  -1  327.77   14.10
   7 -11   1  286.27   15.40
   7  11   1  327.67   16.10
  -7  11  -1  316.77   15.50
  -7  11  -1  308.57   15.40
   7  11   1  314.87   14.10
  -7  11  -1  319.87   15.70
   7  11   1  277.37   15.00
   8 -11   1  441.76   20.60
   8 -11   1  394.76   17.60
  -8 -11  -1  449.26   20.50
  -8 -11  -1  435.36   17.90
  -8 -11  -1  439.36   18.40
   8 -11   1  441.26   20.80
   8 -11   1  429.56   20.30
   8  11   1  433.96   20.80
  -8  11  -1  424.06   20.00
  -8  11  -1  416.76   19.80
   8  11   1  410.56   18.40
   9 -11   1  117.49    8.50
  -9 -11  -1  122.29    8.30
   9 -11   1  106.79    7.70
   9 -11   1  109.39    9.30
  -9 -11  -1  109.59    9.10
   9 -11   1  115.89    9.90
  -9 -11  -1  127.69    9.90
  -9  11  -1  115.39    9.10
   9  11   1  120.69    8.70
  -9  11  -1  120.09    9.90
   9  11   1  133.29   10.10
  10 -11   1   82.49    7.30
 -10 -11  -1   73.19    7.70
  10 -11   1   78.89    8.50
 -10 -11  -1   82.89    7.50
  10 -11   1  100.99   13.60
  10 -11   1   82.99    7.60
  10  11   1   83.49    7.80
 -10  11  -1   88.79   10.20
  10  11   1   71.99    9.80
  11 -11   1   71.19    9.80
  11 -11   1   87.89    9.60
 -11 -11  -1   74.29    8.10
  11 -11   1   65.49    7.50
 -11 -11  -1   79.49   10.20
  11  11   1   69.29    7.60
 -11  11  -1   80.09    9.80
 -11  11  -1   69.79    9.40
  11  11   1   57.99    9.20
  12 -11   1   -3.00    3.60
  12 -11   1    8.30    5.30
 -12 -11  -1   -0.80    4.30
 -12 -11  -1    2.90    4.00
  12 -11   1   -1.50    4.60
 -12  11  -1   -3.40    5.10
 -12  11  -1    0.60    3.10
  12  11   1    7.90    4.00
  12  11   1    1.00    4.20
 -13 -11  -1    6.90    5.80
  13 -11   1    8.10    4.30
  13 -11   1    0.10    4.70
  13 -11   1   11.90    5.60
 -13 -11  -1    3.20    4.80
 -13  11  -1    7.70    5.00
  13  11   1    1.40    5.20
 -13  11  -1    4.80    8.80
  13  11   1    3.50    4.50
  14 -11   1   19.80    6.30
  14 -11   1   23.40   14.30
 -14 -11  -1   17.80    7.80
  14 -11   1   12.80    7.00
 -14 -11  -1   11.80    8.40
 -14  11  -1   10.20    6.90
  14  11   1   14.40    5.90
 -14 -12   1   -8.50    6.10
  14 -12  -1    4.30    5.10
  14 -12  -1    2.40    5.60
  14 -12  -1   -1.40    4.70
 -14 -12   1    1.40    4.50
  14  12  -1    2.20    4.40
 -14  12   1    3.00    4.60
  14  12  -1   -6.40    5.10
  13 -12  -1   -1.00    4.80
 -13 -12   1   -1.40    4.80
  13 -12  -1   -1.30    4.40
 -13 -12   1    5.80    4.60
  13 -12  -1   -0.40    4.20
 -13  12   1   -0.80    3.00
  13  12  -1   -4.30    3.90
  13  12  -1   -4.60    4.20
  12 -12  -1   11.80    4.70
 -12 -12   1    4.80    4.00
  12 -12  -1    9.70    4.90
  12 -12  -1    8.70    4.80
 -12 -12   1    1.00    3.90
 -12  12   1    7.20    4.00
  12  12  -1   10.40    4.60
  12  12  -1    4.40    4.50
 -12  12   1    1.20    6.70
  11 -12  -1   -0.30    3.00
  11 -12  -1    0.50    2.90
  11 -12  -1   -1.60    3.00
  11 -12  -1    1.80    2.90
 -11 -12   1   -2.70    3.00
 -11 -12   1   -3.10    3.70
 -11 -12   1    5.00    3.80
 -11  12   1    1.20    3.00
  11  12  -1    4.10    3.20
  11  12  -1   -2.10    3.30
 -11  12   1   -0.30    4.60
 -10 -12   1   12.10    3.90
  10 -12  -1   13.80    4.40
 -10 -12   1   13.50    4.40
 -10 -12   1    4.60    3.50
  10 -12  -1    8.70    3.40
  10 -12  -1   11.10    4.10
 -10  12   1   13.60    5.10
 -10  12   1    9.70    3.90
  10  12  -1    7.30    4.40
  10  12  -1    6.30    3.50
   9 -12  -1    0.80    2.20
  -9 -12   1    2.60    2.70
   9 -12  -1    1.20    2.90
   9 -12  -1    7.70    3.80
  -9 -12   1    3.80    2.70
  -9 -12   1    0.80    3.20
   9 -12  -1    4.80    2.50
   9  12  -1    4.70    2.50
  -9  12   1    4.80    2.70
   9  12  -1   -0.80    3.00
  -9  12   1    2.70    3.10
  -8 -12   1    0.20    2.70
   8 -12  -1    1.60    2.00
  -8 -12   1   -1.30    1.80
   8 -12  -1   -1.00    2.20
  -8 -12   1    2.30    2.20
   8 -12  -1    0.10    2.50
   8 -12  -1    0.40    1.90
  -8 -12   1    1.60    2.40
  -8  12   1    0.20    2.90
  -8  12   1   -0.10    2.10
   8  12  -1   -3.90    2.20
   8  12  -1    1.70    2.20
   7 -12  -1   24.10    3.80
   7 -12  -1   13.10    4.20
  -7 -12   1   17.60    4.00
  -7 -12   1   14.40    3.50
   7 -12  -1   19.30    4.30
  -7 -12   1   14.00    3.20
   7 -12  -1   24.30    3.20
   7 -12  -1   11.50    3.20
  -7 -12   1   16.10    2.70
   7  12  -1   13.90    2.90
  -7  12   1   12.70    3.30
  -7  12   1   24.20    4.60
  -7  12   1    9.10    3.60
   7  12  -1    4.70    2.90
   7  12  -1   22.70    5.10
   6 -12  -1   50.39    5.60
  -6 -12   1   50.69    5.20
  -6 -12   1   39.30    4.10
   6 -12  -1   43.40    5.00
  -6 -12   1   57.69    5.40
   6 -12  -1   50.29    8.30
   6 -12  -1   41.00    3.90
   6 -12  -1   48.00    3.50
  -6  12   1   55.19    5.20
   6  12  -1   51.89    5.50
   6  12  -1   46.40    3.70
   6  12  -1   51.29    5.10
  -6  12   1   50.09    6.30
   6  12  -1   44.90    3.80
  -6  12   1   55.19    5.20
   5 -12  -1    1.80    2.20
  -5 -12   1    3.80    1.90
   5 -12  -1    3.20    2.20
   5 -12  -1    1.30    1.60
  -5 -12   1    1.20    2.10
  -5  12   1    1.50    1.90
   5  12  -1    3.20    2.30
  -5  12   1   -0.30    1.60
  -5  12   1   -0.10    1.70
   5  12  -1   -0.70    1.50
   5  12  -1    0.10    1.70
  -4 -12   1   12.00    2.80
   4 -12  -1   14.60    3.30
   4 -12  -1   12.70    2.90
   4 -12  -1    9.50    3.10
  -4 -12   1   15.20    2.50
   4  12  -1   11.90    3.00
   4  12  -1   10.00    2.60
   4  12  -1   13.40    3.00
  -4  12   1   13.00    3.00
  -4  12   1    9.30    2.70
  -4  12   1   10.10    2.50
   4  12  -1   10.50    2.00
   3 -12  -1    2.70    2.10
  -3 -12   1    2.70    1.50
   3 -12  -1    6.10    2.10
  -3 -12   1    6.70    2.00
   3 -12  -1    3.40    1.50
   3  12  -1    4.50    1.40
  -3  12   1    7.20    2.00
  -3  12   1    2.80    1.90
  -3  12   1    5.10    1.70
   3  12  -1    3.10    1.90
   3  12  -1    4.90    2.00
   3  12  -1    2.60    2.00
  -2 -12   1  160.98    9.30
   2 -12  -1  171.48    8.60
   2 -12  -1  169.38    9.20
  -2 -12   1  169.68    7.80
   2 -12  -1  176.18    8.70
  -2 -12   1  162.78    8.00
  -2  12   1  163.48    8.30
   2  12  -1  165.28    9.00
  -2  12   1  176.68    8.40
  -2  12   1  181.08    9.30
   2  12  -1  182.58    9.70
   2  12  -1  181.28    8.10
   1 -12  -1    9.00    2.30
   1 -12  -1    5.00    1.70
   1 -12  -1    5.20    2.10
  -1 -12   1    4.00    1.70
  -1 -12   1    5.20    2.30
  -1  12   1    6.60    2.30
   1  12  -1    8.00    3.00
  -1  12   1    6.50    1.80
   0 -12  -1    5.00    1.80
   0 -12   1   10.70    1.80
   0 -12  -1   11.10    2.50
   0 -12  -1   11.10    2.20
   0 -12   1    6.80    2.40
   0 -12   1   11.80    2.50
   0  12   1    9.30    2.00
   0  12  -1   12.30    2.90
   0  12   1   12.50    3.00
   0  12  -1   11.50    1.80
   1 -12   1  220.48    9.60
  -1 -12  -1  208.28    9.20
  -1 -12  -1  225.68   11.20
  -1 -12  -1  218.28    9.10
   1 -12   1  209.98   10.20
   1 -12   1  228.18   10.40
  -1 -12  -1  236.08    9.40
   1 -12   1  226.98   11.10
   1  12   1  220.98    8.90
   1  12   1  207.38   10.90
   1  12   1  223.58    9.20
   1  12   1  221.18    9.10
  -1  12  -1  237.08    9.60
  -1  12  -1  225.08   11.00
   2 -12   1   81.79    5.80
  -2 -12  -1   91.29    4.70
   2 -12   1   95.99    6.50
  -2 -12  -1   88.79    4.60
   2 -12   1   90.59    5.60
  -2  12  -1   80.99    5.80
  -2  12  -1   82.69    5.90
   2  12   1   89.29    5.00
   2  12   1   89.69    6.40
  -2  12  -1   87.59    6.30
   2  12   1   92.89    5.40
   2  12   1   84.59    4.80
   2  12   1   87.89    6.10
  -3 -12  -1   67.29    4.80
   3 -12   1   65.49    5.30
  -3 -12  -1   61.79    4.00
   3 -12   1   67.69    5.10
   3 -12   1   61.99    5.50
  -3  12  -1   64.59    5.50
   3  12   1   63.59    4.10
  -3  12  -1   65.69    4.90
   3  12   1   64.99    4.40
  -3  12  -1   60.69    5.10
   3  12   1   67.99    5.30
   3  12   1   62.79    3.80
   3  12   1   65.99    4.90
  -4 -12  -1   85.99    6.00
   4 -12   1   84.49    6.40
   4 -12   1   84.19    6.50
   4 -12   1   97.09    6.40
   4  12   1   85.19    6.30
   4  12   1   87.39    5.30
  -4  12  -1   76.69    5.90
  -4  12  -1   86.39    6.50
  -4  12  -1   91.09    6.60
   4  12   1   85.89    4.90
   4  12   1   97.09    7.10
   4  12   1   74.39    5.80
  -5 -12  -1   25.90    3.30
   5 -12   1   29.50    4.80
   5 -12   1   32.80    5.00
   5 -12   1   18.30    4.50
   5 -12   1   27.30    2.80
  -5 -12  -1   21.00    3.80
  -5 -12  -1   27.70    4.80
  -5  12  -1   18.40    3.80
  -5  12  -1   19.90    4.00
   5  12   1   26.10    3.60
   5  12   1   18.50    2.70
  -5  12  -1   23.80    4.30
   5  12   1   30.40    5.00
   6 -12   1  106.39    6.20
   6 -12   1  112.29    8.00
  -6 -12  -1  112.19    6.50
  -6 -12  -1  110.59    7.90
   6 -12   1  111.29    8.20
   6 -12   1  114.79    8.20
   6 -12   1  100.89    6.30
  -6 -12  -1   95.09    7.70
  -6  12  -1   97.29    7.60
  -6  12  -1  102.19    7.80
   6  12   1  117.19    6.80
   6  12   1  100.99    7.60
   6  12   1  114.39    8.10
   6  12   1  109.59    6.60
  -6  12  -1  106.99    9.60
  -7 -12  -1  169.38    8.80
  -7 -12  -1  153.78   10.20
   7 -12   1  163.78    9.00
   7 -12   1  172.28   10.90
   7 -12   1  169.38    8.70
  -7 -12  -1  185.28   11.10
   7 -12   1  169.38   11.00
   7  12   1  171.68   10.90
  -7  12  -1  156.18   10.10
   7  12   1  168.78    9.10
   7  12   1  173.08    9.20
  -7  12  -1  166.38   10.40
  -7  12  -1  149.59   10.10
   8 -12   1   15.20    3.20
  -8 -12  -1   14.40    4.00
   8 -12   1   14.50    4.40
   8 -12   1   20.40    4.40
  -8 -12  -1   18.10    3.80
  -8 -12  -1   12.00    2.60
   8 -12   1   18.80    4.90
   8  12   1    7.50    3.30
  -8  12  -1   11.60    3.30
   8  12   1   21.30    5.30
  -8  12  -1   16.40    4.60
  -9 -12  -1   13.60    4.40
   9 -12   1   15.10    4.60
   9 -12   1   19.20    3.80
   9 -12   1   11.30    3.70
  -9 -12  -1   10.40    3.10
   9 -12   1   15.70    4.80
  -9  12  -1   12.60    4.10
  -9  12  -1    9.80    3.60
   9  12   1   20.60    4.40
   9  12   1   21.00    5.20
  10 -12   1    0.00    3.50
 -10 -12  -1    2.10    3.00
  10 -12   1    1.10    2.40
 -10 -12  -1   -1.30    3.00
  10 -12   1    3.00    2.80
  10 -12   1    1.80    4.80
 -10 -12  -1    1.10    3.50
 -10  12  -1    0.80    3.70
  10  12   1    4.40    3.20
 -10  12  -1    2.70    2.60
  10  12   1   -0.90    4.70
  11 -12   1   -4.30    3.60
  11 -12   1   -2.50    3.00
 -11 -12  -1    5.90    3.90
 -11 -12  -1    4.00    3.70
  11 -12   1    2.50    3.70
 -11  12  -1    1.40    3.20
  11  12   1    0.00    3.80
 -11  12  -1   -6.00    4.10
  11  12   1    0.00    3.10
  12 -12   1   39.20    8.40
 -12 -12  -1   49.10    8.70
  12 -12   1   28.00    5.50
 -12 -12  -1   40.60    6.70
  12 -12   1   43.30    7.60
  12  12   1   52.09    9.40
  12  12   1   40.40    7.10
 -12  12  -1   27.30    7.60
 -12  12  -1   55.29    8.80
  13 -12   1    2.40    5.10
 -13 -12  -1   -1.00    5.10
  13 -12   1    0.60    5.00
  13 -12   1    7.70    4.50
 -13 -12  -1   -1.50    4.50
 -13  12  -1    5.40    4.60
  13  12   1    7.40    5.40
  13  12   1    8.90    5.20
  14 -12   1    9.60    6.30
 -14 -12  -1    6.10    5.70
  14 -12   1    8.40    5.60
  14 -12   1    1.10    6.20
 -14 -12  -1    9.10    8.30
  14  12   1   25.50    8.10
 -14  12  -1   17.60    6.10
  14  12   1    5.20    5.70
  14 -13  -1    5.20    5.90
 -14 -13   1   -0.60    6.40
  14 -13  -1    2.70    5.10
 -14  13   1   14.60    6.70
  14  13  -1    2.10    5.70
  14  13  -1    6.40    4.90
 -13 -13   1   38.60    7.80
  13 -13  -1   41.00    8.20
  13 -13  -1   44.20    8.40
 -13 -13   1   56.59    9.90
  13 -13  -1   60.99   10.70
  13  13  -1   43.10    9.10
 -13  13   1   38.10    7.40
  13  13  -1   42.20    7.20
  12 -13  -1   66.19    9.80
  12 -13  -1   76.89    9.90
  12 -13  -1   64.29   10.90
 -12 -13   1   67.19    8.70
 -12 -13   1   55.59    8.70
 -12  13   1   76.59    8.50
  12  13  -1   67.89   10.90
  12  13  -1   51.59    7.50
  11 -13  -1  125.09   11.40
 -11 -13   1  119.19    9.90
  11 -13  -1  133.59    9.20
 -11 -13   1  114.39    9.30
 -11 -13   1  117.89   10.40
  11 -13  -1  121.79   10.70
  11 -13  -1  122.09    9.00
 -11  13   1  117.99   10.00
  11  13  -1  123.79   11.10
 -11  13   1   99.09   12.20
  11  13  -1  111.49    8.80
 -10 -13   1   52.49   13.10
  10 -13  -1   47.30    7.70
 -10 -13   1   42.60    5.80
  10 -13  -1   47.50    8.80
 -10 -13   1   42.70    6.20
  10 -13  -1   47.90    6.80
  10 -13  -1   33.30    6.00
  10  13  -1   51.29    6.90
  10  13  -1   31.40    7.00
 -10  13   1   49.60    9.40
 -10  13   1   45.70    7.00
  -9 -13   1    0.20    2.90
  -9 -13   1    7.70    2.90
   9 -13  -1    1.50    2.70
   9 -13  -1    1.70    3.10
   9 -13  -1    5.20    2.80
  -9 -13   1    1.50    3.00
   9 -13  -1    1.90    2.30
  -9  13   1    5.40    4.00
   9  13  -1    1.30    3.40
  -9  13   1    5.80    3.10
   8 -13  -1  120.59    7.10
   8 -13  -1  131.49   10.10
   8 -13  -1  120.59    7.70
  -8 -13   1  119.39    9.00
  -8 -13   1  136.89    8.40
   8 -13  -1  133.29    9.80
  -8 -13   1  126.59   13.40
  -8 -13   1  113.49    7.40
  -8  13   1  130.29    9.20
  -8  13   1  118.09   13.30
   8  13  -1  106.39    9.20
   8  13  -1  120.59    7.50
  -7 -13   1   10.60    3.30
   7 -13  -1    9.40    3.40
  -7 -13   1    9.40    2.90
  -7 -13   1    9.20    3.20
   7 -13  -1   11.90    2.90
   7 -13  -1   15.80    4.10
   7 -13  -1    8.00    3.10
   7 -13  -1   10.50    2.20
  -7  13   1    8.20    3.40
   7  13  -1    9.40    2.40
  -7  13   1    0.40    2.80
  -7  13   1    4.70    2.70
   7  13  -1   12.00    2.70
   6 -13  -1  240.28   18.10
   6 -13  -1  257.47   13.60
   6 -13  -1  276.37   14.10
  -6 -13   1  280.67   12.40
  -6 -13   1  263.67   14.00
  -6 -13   1  260.57   13.20
   6  13  -1  273.37   14.90
   6  13  -1  250.07   13.50
  -6  13   1  273.87   13.70
   6  13  -1  272.37   11.20
  -6  13   1  253.57   13.30
   6  13  -1  262.97   11.20
   6  13  -1  294.67   14.10
  -6  13   1  292.27   15.40
  -5 -13   1  170.98    8.80
   5 -13  -1  182.08   10.40
   5 -13  -1  168.68   10.10
  -5 -13   1  175.78    9.50
  -5  13   1  179.78   10.00
   5  13  -1  186.48   10.00
  -5  13   1  160.08    9.80
   5  13  -1  184.38   11.00
  -5  13   1  188.18   10.40
  -4 -13   1    6.00    2.20
   4 -13  -1   14.00    3.40
   4 -13  -1    9.60    2.80
  -4 -13   1    6.10    2.10
   4 -13  -1    6.30    2.20
   4  13  -1   10.90    2.80
  -4  13   1    6.40    2.30
  -4  13   1    9.00    2.80
   4  13  -1    4.20    2.20
   4  13  -1    8.10    2.50
  -4  13   1    5.40    2.40
   3 -13  -1 1004.30   37.60
  -3 -13   1 1046.10   36.20
  -3 -13   1 1007.10   35.80
   3 -13  -1 1026.10   37.10
   3 -13  -1 1034.70   37.10
  -3  13   1 1024.20   36.90
  -3  13   1 1020.20   37.80
   3  13  -1 1002.30   36.30
  -3  13   1 1008.20   36.60
   3  13  -1  982.20   37.40
   3  13  -1 1046.60   38.30
   2 -13  -1  465.95   17.90
   2 -13  -1  452.55   18.90
  -2 -13   1  447.06   19.20
   2 -13  -1  459.15   18.00
  -2 -13   1  417.86   16.70
  -2 -13   1  450.45   17.30
   2  13  -1  422.46   18.40
  -2  13   1  442.96   18.70
   2  13  -1  435.66   16.90
  -2  13   1  452.25   17.70
  -2  13   1  451.55   17.50
   1 -13  -1  129.09    7.90
  -1 -13   1  124.19    7.90
  -1 -13   1  113.09    6.70
   1 -13  -1  137.19    7.00
  -1 -13   1  143.99    7.10
   1 -13  -1  122.09    6.70
   1  13  -1  132.09    8.10
  -1  13   1  131.29    6.90
  -1  13   1  129.79    7.90
   0 -13  -1   21.10    2.80
   0 -13  -1   19.90    2.70
   0 -13  -1   20.80    3.60
   0 -13  -1   16.10    2.40
   0 -13   1   17.00    3.60
   0 -13   1   21.30    2.60
   0 -13   1   18.30    2.90
   0  13   1   21.50    3.60
   0  13  -1   20.20    3.50
   0  13   1   22.60    2.90
  -1 -13  -1 1340.27   46.70
  -1 -13  -1 1311.47   45.40
  -1 -13  -1 1345.57   48.20
   1 -13   1 1339.07   46.00
  -1 -13  -1 1347.47   45.70
   1 -13   1 1356.56   47.00
   1 -13   1 1363.36   47.10
   1 -13   1 1289.17   47.80
   1  13   1 1306.27   45.50
  -1  13  -1 1385.46   49.90
  -1  13  -1 1318.67   45.70
   1  13   1 1377.76   48.20
  -2 -13  -1  102.29    5.30
   2 -13   1  112.19    6.90
   2 -13   1  109.09    6.20
  -2 -13  -1  111.19    5.60
   2 -13   1   98.49    6.90
   2  13   1  105.49    5.80
   2  13   1  106.79    5.50
   2  13   1   93.19    6.60
  -2  13  -1  101.49    7.00
  -2  13  -1  101.19    6.50
   2  13   1   92.99    5.40
  -2  13  -1   98.29    5.90
   3 -13   1   90.09    6.90
   3 -13   1  101.49    6.60
  -3 -13  -1  102.89    5.40
   3 -13   1  108.79    7.20
   3  13   1  103.29    5.60
   3  13   1  107.59    5.30
  -3  13  -1  105.29    6.40
   3  13   1   96.29    5.90
   3  13   1  110.29    6.50
   3  13   1   94.09    6.80
   3  13   1   92.69    7.30
  -3  13  -1  117.89    7.50
  -3  13  -1  106.29    6.80
   4 -13   1  526.45   22.10
  -4 -13  -1  533.85   21.10
   4 -13   1  543.35   22.00
   4 -13   1  543.55   21.70
   4  13   1  545.55   22.90
  -4  13  -1  505.05   21.30
   4  13   1  516.45   19.60
  -4  13  -1  540.75   22.20
   4  13   1  522.95   21.80
   4  13   1  526.05   21.20
  -4  13  -1  515.75   21.10
   4  13   1  505.55   19.40
   5 -13   1   41.60    6.10
  -5 -13  -1   33.90    4.60
   5 -13   1   40.80    5.80
  -5 -13  -1   35.80    5.30
   5 -13   1   32.90    5.00
   5  13   1   33.20    3.40
   5  13   1   35.60    4.00
  -5  13  -1   42.00    4.70
  -5  13  -1   35.70    5.30
   5  13   1   40.60    5.50
   5  13   1   31.90    5.10
   5  13   1   50.89    6.60
  -5  13  -1   40.20    5.60
   6 -13   1  263.07   11.30
   6 -13   1  294.17   14.60
  -6 -13  -1  256.37   13.50
   6 -13   1  280.37   11.80
   6 -13   1  256.67   13.90
   6 -13   1  249.48   13.90
  -6 -13  -1  275.07   11.70
  -6 -13  -1  270.77   14.20
   6  13   1  253.77   11.90
   6  13   1  264.47   13.80
  -6  13  -1  260.37   13.70
  -6  13  -1  287.07   14.40
  -6  13  -1  267.17   14.00
   6  13   1  280.77   12.20
   6  13   1  261.47   13.90
  -7 -13  -1   68.39    7.10
   7 -13   1   58.99    5.10
   7 -13   1   66.99    8.30
  -7 -13  -1   69.69    6.80
  -7 -13  -1   70.49    5.10
   7 -13   1   79.89    7.30
   7 -13   1   62.19    5.10
  -7  13  -1   70.69    6.60
  -7  13  -1   70.79    7.10
   7  13   1   50.79    5.70
  -7  13  -1   59.99    6.50
   7  13   1   51.89    5.20
   7  13   1   70.59    6.90
   8 -13   1   46.80    4.90
   8 -13   1   41.60    4.60
  -8 -13  -1   49.60    7.40
   8 -13   1   42.20    6.70
   8 -13   1   58.99    8.60
  -8 -13  -1   44.70    4.90
  -8  13  -1   47.30    6.80
   8  13   1   51.59    5.20
  -8  13  -1   52.69    6.90
   8  13   1   39.50    6.90
   8  13   1   41.00    5.80
   9 -13   1   30.90    6.40
   9 -13   1   20.00    3.70
   9 -13   1   28.20    4.60
  -9 -13  -1   23.60    5.80
  -9 -13  -1   21.60    3.50
   9 -13   1   32.00    6.60
  -9  13  -1   29.90    5.20
   9  13   1   11.80    4.90
   9  13   1   29.90    5.50
  10 -13   1   34.40    6.00
 -10 -13  -1   18.50    4.40
 -10 -13  -1   27.00    5.60
  10 -13   1   28.50    4.70
  10 -13   1   38.90    7.80
 -10 -13  -1   33.50    7.10
  10 -13   1   29.90    6.10
 -10  13  -1   20.70    5.00
  10  13   1   30.00    8.40
 -10  13  -1   29.60    6.60
  10  13   1   35.10    5.60
  11 -13   1  150.68   11.40
 -11 -13  -1  167.48   12.90
  11 -13   1  192.78   14.00
 -11 -13  -1  167.88   11.00
  11 -13   1  177.38   19.00
  11  13   1  185.08   13.90
 -11  13  -1  170.38   14.10
  11  13   1  194.28   11.80
 -11  13  -1  160.28   12.10
 -12 -13  -1    0.90    4.10
  12 -13   1    6.90    4.30
 -12 -13  -1    0.10    3.80
  12 -13   1   -6.10    4.10
  12  13   1    1.30    3.60
 -12  13  -1    5.40    3.90
  12  13   1   -1.40    4.20
  13 -13   1   87.59   11.40
  13 -13   1   78.59   12.30
 -13 -13  -1   85.79   12.70
 -13 -13  -1   87.39   11.20
  13 -13   1   76.69   14.90
 -13  13  -1   83.29   11.00
  13  13   1  104.89   10.60
  13  13   1   74.19   12.40
  14 -13   1    8.50    5.80
  14 -13   1   12.40    7.10
  14 -13   1    6.10    8.00
 -14 -13  -1    2.00    5.60
 -14  13  -1   17.20    6.40
  14  13   1   11.60    7.50
  14  13   1    2.00    5.40
  14 -14  -1   11.40    6.20
 -14 -14   1  -10.70    9.50
  14 -14  -1    8.00    7.00
  14 -14  -1   15.10    7.30
 -14 -14   1    8.30    6.10
  14  14  -1   12.70    5.60
 -14  14   1   11.10    7.60
  13 -14  -1   19.50    5.80
  13 -14  -1   34.10    8.90
 -13 -14   1   37.50    7.80
  13 -14  -1   24.10    6.70
 -13 -14   1   24.20    6.70
 -13  14   1   30.00    7.00
  13  14  -1   37.40    8.90
  13  14  -1   10.70    5.10
 -12 -14   1    9.10    4.80
 -12 -14   1    8.80    5.40
  12 -14  -1    7.60    4.70
  12 -14  -1    4.60    5.30
  12 -14  -1    8.90    5.20
 -12  14   1   17.60    5.40
  12  14  -1   13.60    6.00
  12  14  -1    5.70    4.50
  11 -14  -1    1.50    3.80
 -11 -14   1    5.90    3.60
  11 -14  -1    2.00    3.10
  11 -14  -1    3.90    3.60
 -11 -14   1    2.70    3.80
  11 -14  -1    5.80    3.10
 -11 -14   1    0.90    3.20
 -11  14   1    2.50    3.10
  11  14  -1    1.00    3.30
  11  14  -1    9.00    5.20
  10 -14  -1   79.99   14.20
  10 -14  -1   88.89    6.90
  10 -14  -1   97.69    7.50
  10 -14  -1   75.69    7.90
 -10 -14   1   80.79    7.60
 -10 -14   1   77.79    8.70
 -10 -14   1   98.19    7.60
 -10  14   1   67.79    9.80
  10  14  -1   74.79    6.90
 -10  14   1   80.89    8.40
  10  14  -1   85.59    8.80
   9 -14  -1    1.40    2.60
   9 -14  -1    4.20    2.20
  -9 -14   1    5.10    3.00
   9 -14  -1   -0.70    3.10
  -9 -14   1   -0.40    2.30
  -9 -14   1    5.10    3.30
   9  14  -1    4.00    3.50
  -9  14   1    4.70    3.30
  -9  14   1   -6.30    3.20
   9  14  -1    0.40    2.50
  -8 -14   1   87.59    8.10
   8 -14  -1   98.99    8.60
   8 -14  -1   87.09    8.20
  -8 -14   1   93.19    7.20
   8 -14  -1   96.59    6.20
   8 -14  -1   89.89    6.40
  -8  14   1   86.39    8.10
   8  14  -1   93.29    6.30
   8  14  -1   94.49    8.70
   8  14  -1  101.39    6.80
  -8  14   1  102.59    8.20
   7 -14  -1   44.40    6.30
   7 -14  -1   40.90    6.40
  -7 -14   1   48.70    7.10
  -7 -14   1   39.60    5.80
  -7 -14   1   45.20    5.70
  -7  14   1   44.60    6.20
   7  14  -1   40.00    7.20
   7  14  -1   38.10    4.20
   7  14  -1   48.80    6.80
  -7  14   1   43.90    6.60
  -7  14   1   33.50    6.00
   7  14  -1   38.60    4.10
   6 -14  -1   58.29    6.20
   6 -14  -1   63.49    6.70
  -6 -14   1   55.39    5.80
   6 -14  -1   57.29    6.30
  -6 -14   1   67.19    5.40
   6  14  -1   61.49    6.30
   6  14  -1   60.29    6.60
  -6  14   1   62.79    6.20
  -6  14   1   70.79    6.30
  -6  14   1   77.49    6.70
   6  14  -1   74.49    7.30
   5 -14  -1  245.18   12.60
   5 -14  -1  243.18   12.50
   5 -14  -1  228.08   12.20
  -5 -14   1  230.88   10.80
  -5 -14   1  224.48   11.50
  -5  14   1  248.68   12.20
  -5  14   1  240.08   12.50
   5  14  -1  237.28   12.20
  -5  14   1  222.08   11.90
   5  14  -1  235.58   13.20
   5  14  -1  201.68   12.00
   4 -14  -1  609.24   25.00
   4 -14  -1  630.74   25.60
  -4 -14   1  607.64   23.50
  -4 -14   1  595.84   24.00
   4 -14  -1  651.73   25.30
   4  14  -1  647.44   26.50
  -4  14   1  621.94   24.80
  -4  14   1  662.33   25.70
   4  14  -1  624.74   24.50
   4  14  -1  647.24   26.90
  -4  14   1  635.44   24.80
   3 -14  -1   35.30    4.00
   3 -14  -1   46.30    4.50
  -3 -14   1   37.60    3.90
   3 -14  -1   35.60    5.10
  -3 -14   1   32.00    3.50
  -3  14   1   44.30    4.40
   3  14  -1   46.00    4.90
  -3  14   1   39.20    4.30
  -3  14   1   48.90    5.00
   3  14  -1   42.10    4.70
   3  14  -1   37.20    4.00
  -2 -14   1   10.20    2.00
  -2 -14   1    2.50    2.10
  -2 -14   1    6.50    2.20
   2 -14  -1   15.50    3.30
   2 -14  -1   11.50    2.50
   2 -14  -1    9.60    2.60
  -2  14   1    6.70    2.30
   2  14  -1    6.60    2.60
   2  14  -1    9.80    2.10
  -2  14   1    4.50    1.90
  -2  14   1    5.90    2.50
   2  14  -1    9.70    2.80
  -1 -14   1  130.69    8.40
  -1 -14   1  133.29    7.20
   1 -14  -1  138.99    7.30
  -1 -14   1  119.69    7.00
   1 -14  -1  134.39    8.40
   1 -14  -1  136.09    7.00
  -1  14   1  130.29    7.70
  -1  14   1  122.89    8.10
   1  14  -1  144.79    8.70
   0 -14   1  214.18   11.30
   0 -14   1  215.48    8.90
   0 -14  -1  207.38    9.50
   0 -14  -1  192.58   10.80
   0 -14  -1  217.78    9.20
   0 -14   1  203.68   11.00
   0 -14  -1  224.68    9.60
   0  14   1  188.68    9.00
   0  14   1  215.48   12.10
   0  14  -1  196.08   10.90
   1 -14   1   86.69    5.20
   1 -14   1   82.09    6.40
   1 -14   1   93.59    6.00
  -1 -14  -1   82.19    5.00
  -1 -14  -1   90.49    6.80
  -1 -14  -1   83.89    4.80
  -1 -14  -1   83.29    5.10
  -1  14  -1   84.59    5.00
   1  14   1   84.79    5.00
   1  14   1   82.29    6.50
  -1  14  -1   77.59    6.40
   2 -14   1    3.50    2.30
  -2 -14  -1    0.30    1.30
   2 -14   1    3.20    1.90
   2 -14   1    1.90    1.50
   2 -14   1    2.40    1.70
  -2 -14  -1    0.10    1.40
   2  14   1    2.30    1.40
   2  14   1    3.00    1.50
  -2  14  -1   -0.60    1.50
   2  14   1    4.30    1.70
   2  14   1    3.00    1.80
  -2  14  -1    4.40    1.90
   2  14   1    2.60    2.00
  -3 -14  -1  579.94   21.20
   3 -14   1  598.84   23.00
   3 -14   1  607.34   25.40
   3 -14   1  559.44   23.90
   3  14   1  584.44   22.50
  -3  14  -1  605.24   24.10
  -3  14  -1  596.04   22.70
   3  14   1  591.14   24.50
   3  14   1  589.84   21.00
   3  14   1  566.44   21.20
   3  14   1  565.74   21.90
  -3  14  -1  564.44   23.00
   3  14   1  567.54   23.60
   4 -14   1  351.96   16.00
  -4 -14  -1  355.06   15.50
   4 -14   1  340.87   16.70
   4 -14   1  330.07   17.50
   4  14   1  364.86   14.10
   4  14   1  343.07   15.00
   4  14   1  359.16   15.70
  -4  14  -1  360.36   15.60
  -4  14  -1  360.76   16.70
   4  14   1  350.86   13.80
   4  14   1  353.56   17.10
  -4  14  -1  360.26   16.10
   5 -14   1  172.78   10.90
   5 -14   1  183.48   10.60
  -5 -14  -1  190.28   10.40
   5  14   1  192.38   10.70
   5  14   1  196.38   10.20
   5  14   1  188.28    9.00
   5  14   1  183.68   10.70
  -5  14  -1  178.78   10.20
   5  14   1  176.08   11.60
  -5  14  -1  189.28   11.00
   5  14   1  184.88    8.80
  -5  14  -1  202.98   11.00
  -6 -14  -1  165.78   10.70
   6 -14   1  159.08   10.30
  -6 -14  -1  169.78    8.50
   6  14   1  173.98    8.90
  -6  14  -1  173.48   10.20
   6  14   1  155.18   10.10
  -6  14  -1  163.38   10.30
  -6  14  -1  179.88   10.70
   6  14   1  166.48   11.80
   6  14   1  162.18   11.20
   6  14   1  162.78    8.60
   7 -14   1  113.09    9.00
  -7 -14  -1  104.69    6.70
  -7 -14  -1  104.39    8.80
   7 -14   1  108.99    9.10
   7 -14   1   98.29    6.50
  -7 -14  -1   99.59    8.40
   7 -14   1  120.09    6.90
  -7  14  -1  108.99    8.40
   7  14   1  128.29    7.50
  -7  14  -1  113.09   10.10
  -7  14  -1  109.19    8.80
   7  14   1  109.19    6.90
   7  14   1  110.89    8.40
   7  14   1  111.29    9.20
   8 -14   1    0.80    2.20
   8 -14   1    1.00    2.60
  -8 -14  -1    1.00    1.90
  -8 -14  -1   -1.90    2.60
   8 -14   1    2.10    3.00
   8 -14   1    4.60    2.30
  -8  14  -1   -0.80    3.30
   8  14   1    2.80    2.20
   8  14   1    3.90    2.70
  -8  14  -1    2.10    2.40
   8  14   1   -2.40    2.50
  -9 -14  -1    3.30    2.70
   9 -14   1    1.50    2.30
   9 -14   1    3.50    3.10
  -9 -14  -1   -0.30    4.20
   9 -14   1    2.70    3.20
   9 -14   1    1.40    2.60
  -9  14  -1   -4.70    3.70
   9  14   1   -5.00    4.50
   9  14   1    8.50    3.10
  -9  14  -1   -4.50    4.10
   9  14   1    0.20    3.10
  10 -14   1  168.78   13.00
  10 -14   1  171.88   10.70
 -10 -14  -1  158.58   10.60
  10 -14   1  182.48   13.20
  10 -14   1  164.08   10.20
 -10 -14  -1  173.18   12.80
  10  14   1  155.88   11.10
  10  14   1  186.98   13.40
  10  14   1  157.78   10.40
 -10  14  -1  194.98   12.70
 -10  14  -1  204.28   14.00
 -11 -14  -1   -2.20    3.70
  11 -14   1    3.40    3.50
  11 -14   1    0.80    3.80
 -11 -14  -1    6.40    4.10
  11 -14   1    3.30    4.10
  11  14   1    0.60    3.40
  11  14   1   -1.60    3.40
 -11  14  -1    1.00    3.20
  12 -14   1   75.79    9.70
 -12 -14  -1   85.99    9.20
 -12 -14  -1   55.39    9.60
  12 -14   1   80.49   10.80
  12 -14   1   69.29   10.90
 -12  14  -1   61.39    8.70
  12  14   1   56.19    9.80
  12  14   1   80.59    9.00
  13 -14   1    2.50    6.20
 -13 -14  -1    9.20    6.10
 -13 -14  -1   11.40    6.00
  13 -14   1    2.70    4.40
  13 -14   1    1.30    5.30
 -13  14  -1    3.30    4.50
  13  14   1    5.70    5.70
  13  14   1    1.30    5.10
  14 -15  -1  -15.30    5.80
 -14 -15   1    1.00    4.90
  14 -15  -1    6.00    6.00
  14 -15  -1   -3.80    4.80
 -14  15   1   -2.20    5.10
  14  15  -1   -0.20    5.30
  14  15  -1    3.80    5.90
 -13 -15   1   11.90    6.30
  13 -15  -1    9.60    6.10
  13 -15  -1   16.50    5.40
  13 -15  -1    8.30    5.30
 -13 -15   1    5.50    5.80
  13  15  -1    1.80    4.90
  13  15  -1   17.20    5.30
 -13  15   1    4.40    4.80
  12 -15  -1   -1.30    4.40
 -12 -15   1   -5.00    4.10
 -12 -15   1    0.50    4.20
  12 -15  -1   -4.30    3.50
  12 -15  -1    3.30    4.20
 -12  15   1   -4.20    3.00
  12  15  -1   -2.10    3.50
  12  15  -1    2.70    4.40
  11 -15  -1    2.60    3.10
 -11 -15   1    5.10    3.40
 -11 -15   1    3.00    4.00
  11 -15  -1   -2.80    3.70
 -11 -15   1    0.70    4.50
  11 -15  -1   -0.20    3.40
 -11  15   1    2.70    3.70
  11  15  -1    5.80    4.30
  11  15  -1    0.30    2.80
  10 -15  -1   28.40    4.80
 -10 -15   1   23.40    5.60
 -10 -15   1   26.90    6.40
  10 -15  -1   18.10    5.50
  10 -15  -1   27.20    4.70
  10 -15  -1   16.30    4.60
 -10  15   1   31.50    6.20
  10  15  -1   27.40    5.00
  10  15  -1   19.20    4.90
   9 -15  -1    9.80    2.90
   9 -15  -1    1.30    3.60
   9 -15  -1   12.20    3.10
   9 -15  -1   12.20    4.00
  -9 -15   1    6.20    3.80
  -9 -15   1   10.10    3.20
   9  15  -1    9.30    3.00
   9  15  -1   17.60    5.30
  -9  15   1    6.40    3.70
   9  15  -1    8.20    3.40
   8 -15  -1   98.59    8.60
  -8 -15   1  104.39    7.60
  -8 -15   1  113.29    9.30
   8 -15  -1   97.99    6.30
   8 -15  -1   80.79    8.30
   8 -15  -1  107.89    6.80
   8  15  -1   97.89    6.80
   8  15  -1   89.29    8.90
   8  15  -1   98.79    6.40
   8  15  -1   92.09    8.60
  -8  15   1  110.69    8.90
  -8  15   1  111.49    9.50
  -7 -15   1  182.78   11.10
  -7 -15   1  195.58   10.40
   7 -15  -1  194.18   12.00
   7 -15  -1  177.98   11.80
  -7  15   1  192.48   11.60
   7  15  -1  177.88    8.90
   7  15  -1  212.38   13.30
  -7  15   1  196.08   11.70
  -7  15   1  187.38   12.50
   7  15  -1  194.78   11.90
  -6 -15   1   60.59    5.90
   6 -15  -1   60.39    6.20
   6 -15  -1   66.09    8.10
   6 -15  -1   55.49    7.30
  -6 -15   1   51.29    5.20
  -6  15   1   71.19    6.50
  -6  15   1   52.49    5.90
   6  15  -1   52.89    6.10
   6  15  -1   61.99    7.00
  -6  15   1   55.39    5.60
   5 -15  -1   22.80    4.20
  -5 -15   1   14.00    3.10
  -5 -15   1   19.20    3.40
   5 -15  -1   14.70    3.80
   5 -15  -1   23.60    5.00
   5  15  -1   16.90    3.80
   5  15  -1   21.60    4.80
  -5  15   1   17.70    3.80
  -5  15   1   26.40    4.80
  -5  15   1   23.40    5.20
   4 -15  -1   50.19    7.30
  -4 -15   1   54.89    4.60
   4 -15  -1   51.59    5.50
  -4 -15   1   52.49    4.70
  -4  15   1   56.59    5.50
   4  15  -1   58.49    7.30
  -4  15   1   55.19    5.30
   4  15  -1   54.79    5.10
   4  15  -1   55.79    5.80
  -4  15   1   59.19    6.00
   3 -15  -1   38.30    4.40
   3 -15  -1   44.70    5.00
   3 -15  -1   43.90    4.50
  -3 -15   1   36.20    3.80
  -3 -15   1   37.50    3.70
   3  15  -1   37.40    5.80
  -3  15   1   42.10    5.20
  -3  15   1   41.10    4.20
  -3  15   1   45.70    5.90
   3  15  -1   38.60    4.10
   3  15  -1   25.40    6.00
   2 -15  -1   45.90    5.00
  -2 -15   1   48.30    4.10
  -2 -15   1   49.40    6.40
  -2 -15   1   46.70    3.60
   2 -15  -1   44.30    4.40
   2 -15  -1   45.00    4.30
  -2  15   1   47.60    5.10
   2  15  -1   45.30    5.00
  -2  15   1   42.10    4.30
   2  15  -1   45.50    4.70
   2  15  -1   37.10    3.60
   1 -15  -1   12.00    3.20
  -1 -15   1    6.90    2.10
  -1 -15   1    6.10    2.60
  -1 -15   1    5.50    2.10
   1 -15  -1   11.60    2.70
   1 -15  -1   10.20    2.40
  -1  15   1    6.10    2.70
  -1  15   1   11.40    2.40
   1  15  -1    9.40    2.40
   0 -15  -1    8.90    2.40
   0 -15   1   10.90    3.40
   0 -15  -1   14.20    2.50
   0 -15   1   14.00    2.50
   0 -15  -1   17.20    2.70
   0 -15  -1   13.10    3.10
   0 -15   1   16.30    3.10
   0  15  -1   11.20    3.30
   0  15   1    9.10    2.40
   0  15  -1   14.90    2.20
   0  15   1   18.30    3.50
   1 -15   1  120.39    6.50
  -1 -15  -1  119.59    6.60
   1 -15   1  120.59    7.40
  -1 -15  -1  113.59    8.10
  -1 -15  -1  113.69    6.30
   1 -15   1  118.39    8.00
   1 -15   1  122.19    7.30
  -1 -15  -1  117.29    6.00
   1  15   1  112.99    6.10
  -1  15  -1  120.59    8.10
   1  15   1  111.29    7.90
  -1  15  -1  125.39    6.50
   2 -15   1   47.20    4.20
   2 -15   1   53.09    6.40
  -2 -15  -1   48.90    4.00
  -2 -15  -1   42.30    3.40
   2 -15   1   54.09    4.90
   2 -15   1   48.20    4.80
  -2  15  -1   41.90    4.00
   2  15   1   55.29    5.50
   2  15   1   43.50    4.90
   2  15   1   48.40    3.70
   2  15   1   36.00    4.10
   2  15   1   47.40    4.00
  -2  15  -1   41.30    4.70
   3 -15   1    0.60    1.80
   3 -15   1    0.00    2.20
  -3 -15  -1    0.00    1.30
   3 -15   1    0.80    1.80
   3  15   1    1.90    1.90
  -3  15  -1    0.80    2.00
  -3  15  -1    0.40    1.60
  -3  15  -1    2.50    2.00
   3  15   1    1.70    1.80
   3  15   1   -0.90    1.10
   3  15   1    0.90    1.40
   3  15   1   -0.30    1.90
  -4 -15  -1   17.00    2.70
   4 -15   1   21.50    4.50
   4 -15   1   19.10    4.20
  -4  15  -1   16.00    3.20
   4  15   1   15.90    2.50
  -4  15  -1   15.10    4.00
   4  15   1   15.10    3.90
  -4  15  -1   15.90    3.30
   4  15   1   20.00    3.00
   4  15   1   17.80    3.80
   4  15   1   18.60    3.60
   4  15   1   10.80    2.90
   5 -15   1    0.60    2.40
  -5 -15  -1    2.00    1.60
  -5 -15  -1   -0.80    1.80
   5 -15   1   -0.50    1.90
   5 -15   1   -1.50    2.20
   5  15   1   -0.70    2.20
   5  15   1    2.90    1.50
  -5  15  -1   -1.00    2.20
   5  15   1    1.90    2.20
   5  15   1   -1.40    1.90
  -5  15  -1   -2.20    1.80
   5  15   1    0.40    2.30
  -5  15  -1   -1.60    1.90
   5  15   1    0.90    2.00
  -6 -15  -1   24.00    3.70
  -6 -15  -1   14.40    3.90
   6 -15   1   25.10    5.00
   6 -15   1   32.60    6.00
  -6  15  -1   21.00    4.50
   6  15   1   22.90    3.30
  -6  15  -1   27.40    7.20
   6  15   1   20.30    3.90
   6  15   1   18.40    4.80
   6  15   1   25.80    3.80
  -6  15  -1   20.50    4.50
   6  15   1   24.20    4.40
  -7 -15  -1   30.40    4.20
  -7 -15  -1   30.40    5.20
   7 -15   1   24.10    4.80
   7 -15   1   27.10    5.40
  -7 -15  -1   32.10    6.30
   7  15   1   31.20    4.40
   7  15   1   30.90    5.80
  -7  15  -1   27.50    5.00
   7  15   1   26.50    4.80
   7  15   1   28.40    6.20
   7  15   1   35.00    5.10
  -7  15  -1   33.20    5.40
   8 -15   1  103.19    9.40
   8 -15   1  103.09    7.20
  -8 -15  -1   93.99    7.00
   8 -15   1  107.49    6.90
  -8 -15  -1   89.49    8.90
   8 -15   1  112.19    9.70
  -8  15  -1   93.49    9.20
   8  15   1   98.19    7.10
   8  15   1  121.19    9.70
  -8  15  -1  115.79    9.00
   8  15   1   95.49    7.80
   9 -15   1    2.70    3.40
  -9 -15  -1    3.80    2.60
   9 -15   1    1.20    2.70
   9 -15   1    6.10    2.80
   9 -15   1    1.50    3.60
  -9 -15  -1    2.20    3.30
   9  15   1   -1.60    3.30
   9  15   1   -2.60    3.30
   9  15   1   -4.70    2.30
  -9  15  -1   -5.40    3.70
  -9  15  -1    1.60    2.50
 -10 -15  -1    2.70    3.50
  10 -15   1   12.00    3.70
 -10 -15  -1   11.50    3.70
  10 -15   1   11.70    4.90
  10 -15   1   14.70    5.30
  10 -15   1   14.60    4.00
  10  15   1   16.40    4.60
  10  15   1   16.00    5.50
  10  15   1   12.60    4.10
 -10  15  -1   11.40    4.40
 -11 -15  -1   -2.50    3.80
  11 -15   1   -0.40    3.10
  11 -15   1    5.50    3.90
 -11 -15  -1   -0.10    3.50
  11 -15   1    0.30    4.10
 -11  15  -1    0.00    3.40
  11  15   1   -1.20    3.20
  11  15   1    5.90    5.00
 -12 -15  -1   68.69   10.90
  12 -15   1   70.39   10.60
 -12 -15  -1   76.19    9.10
  12 -15   1   63.59    8.50
  12 -15   1   58.79   10.00
  12  15   1   61.09   10.60
 -12  15  -1   64.19    9.10
  12  15   1   72.69    9.40
  13 -15   1    0.10    5.70
  13 -15   1   -1.40    5.30
 -13 -15  -1   -7.30    5.50
  13  15   1    1.00    5.40
  13  15   1   -2.80    4.40
  13 -16  -1    4.80    5.20
  13 -16  -1    3.70    5.70
 -13 -16   1   -5.70    4.80
  13  16  -1   10.20    5.40
 -13  16   1   -3.60    4.30
  13  16  -1    5.30    6.20
  12 -16  -1   10.70    5.20
 -12 -16   1   -0.10    5.00
 -12 -16   1   17.60    6.20
  12 -16  -1   18.40    6.10
  12 -16  -1   13.60    5.80
 -12  16   1    6.70    4.80
  12  16  -1    7.90    4.20
  12  16  -1   12.90    6.30
  11 -16  -1   14.40    5.50
 -11 -16   1   19.30    5.60
  11 -16  -1   10.00    3.70
  11 -16  -1   11.10    4.20
  11 -16  -1    1.30    3.70
 -11 -16   1    9.40    4.80
  11  16  -1   15.80    5.90
 -11  16   1    9.40    3.70
  11  16  -1    8.30    4.50
  11  16  -1   14.30    4.40
  10 -16  -1    0.50    3.00
  10 -16  -1    2.10    2.70
 -10 -16   1    2.90    3.60
 -10 -16   1   -0.80    3.60
  10 -16  -1   -3.30    2.90
  10 -16  -1    0.00    3.80
  10  16  -1   -1.40    3.30
 -10  16   1    3.20    2.60
  10  16  -1    2.90    4.00
  10  16  -1   -1.50    2.50
  -9 -16   1   42.00    5.80
   9 -16  -1   50.59    5.70
   9 -16  -1   56.29    9.00
   9 -16  -1   31.20    6.80
  -9 -16   1   35.40    6.90
   9 -16  -1   41.80    4.90
   9  16  -1   31.80    5.30
   9  16  -1   36.10    4.70
   9  16  -1   29.10    6.60
   9  16  -1   40.90    7.70
  -8 -16   1    5.40    2.80
   8 -16  -1   17.40    4.90
   8 -16  -1    8.40    3.90
  -8  16   1   12.70    4.20
   8  16  -1    6.20    3.50
   8  16  -1   13.30    3.30
   8  16  -1    5.50    3.80
   7 -16  -1    0.80    2.90
  -7 -16   1    0.50    2.10
  -7 -16   1    6.90    3.40
   7 -16  -1    3.60    2.70
  -7  16   1    1.70    2.50
   7  16  -1   -2.10    2.40
  -7  16   1    0.40    3.20
   7  16  -1    1.20    2.60
  -6 -16   1    6.30    2.40
  -6 -16   1   13.20    3.60
   6 -16  -1   11.10    3.70
   6 -16  -1   12.80    3.70
  -6  16   1    5.30    3.10
   6  16  -1   12.00    3.60
   6  16  -1    3.10    2.70
  -6  16   1    6.70    2.90
  -6  16   1    7.90    3.90
   5 -16  -1  344.27   16.50
   5 -16  -1  334.77   16.60
  -5 -16   1  333.97   15.30
   5 -16  -1  325.77   16.00
  -5 -16   1  340.87   14.60
   5  16  -1  341.97   17.40
  -5  16   1  356.56   16.70
  -5  16   1  327.47   15.70
   5  16  -1  324.77   15.90
  -5  16   1  330.27   15.90
   5  16  -1  304.37   17.20
   4 -16  -1  286.87   13.90
   4 -16  -1  279.87   14.20
   4 -16  -1  279.27   13.60
  -4 -16   1  283.07   12.50
  -4 -16   1  274.07   12.70
   4  16  -1  297.17   13.40
  -4  16   1  268.87   13.40
   4  16  -1  252.57   13.80
  -4  16   1  261.67   13.20
   4  16  -1  264.57   14.50
  -4  16   1  284.97   14.30
   3 -16  -1   22.90    4.10
   3 -16  -1   23.10    4.20
  -3 -16   1   20.60    3.60
   3 -16  -1   18.20    3.80
  -3 -16   1   21.10    3.10
  -3  16   1   21.40    3.90
  -3  16   1   28.30    4.80
   3  16  -1   22.00    3.40
  -3  16   1   21.60    3.70
   3  16  -1   24.60    4.80
   3  16  -1   12.50    3.70
  -2 -16   1  443.86   17.80
   2 -16  -1  444.76   18.40
   2 -16  -1  457.95   18.20
  -2 -16   1  409.36   16.60
   2 -16  -1  430.36   20.90
  -2 -16   1  433.46   20.40
   2  16  -1  433.36   17.00
  -2  16   1  428.86   17.80
  -2  16   1  450.15   19.50
   2  16  -1  437.06   19.70
   2  16  -1  441.16   19.80
  -1 -16   1  174.28   11.70
   1 -16  -1  206.68   10.10
   1 -16  -1  206.28   11.40
  -1 -16   1  211.38   10.20
   1 -16  -1  189.18    9.50
   1  16  -1  221.38   11.70
  -1  16   1  223.58   11.70
  -1  16   1  190.28    9.50
   0 -16   1   33.10    3.10
   0 -16  -1   28.60    3.70
   0 -16  -1   31.50    3.60
   0 -16  -1   34.50    3.50
   0 -16   1   35.10    4.70
   0 -16   1   34.50    6.80
   0 -16  -1   34.90    5.30
   0  16   1   43.70    6.00
   0  16  -1   37.70    5.50
  -1 -16  -1   53.29    4.30
   1 -16   1   44.50    4.80
  -1 -16  -1   56.59    6.00
  -1 -16  -1   46.10    4.20
   1 -16   1   51.89    5.00
  -1 -16  -1   54.09    3.90
   1 -16   1   56.49    4.30
  -1  16  -1   56.29    5.80
   1  16   1   47.50    3.90
   1  16   1   56.99    5.80
  -2 -16  -1    3.50    1.40
   2 -16   1   -0.20    1.40
  -2 -16  -1    0.90    1.50
   2 -16   1    2.40    2.00
   2 -16   1   -2.10    2.00
  -2 -16  -1    0.90    1.30
   2 -16   1    0.90    1.90
   2  16   1    2.50    1.90
   2  16   1    1.60    2.30
   2  16   1   -0.40    1.10
  -2  16  -1   -1.20    1.40
  -2  16  -1   -0.10    1.80
   2  16   1    1.20    1.30
   3 -16   1   19.70    4.10
   3 -16   1   22.90    4.30
   3 -16   1   29.20    4.50
   3 -16   1   30.60    5.10
  -3 -16  -1   22.80    3.20
  -3  16  -1   18.60    4.20
   3  16   1   31.50    3.90
   3  16   1   26.90    3.20
  -3  16  -1   28.10    4.10
   3  16   1   29.20    4.90
   3  16   1   27.20    2.80
   3  16   1   28.30    5.00
   3  16   1   25.50    4.00
  -4 -16  -1  274.47   11.30
   4 -16   1  259.87   12.90
   4 -16   1  245.38   13.80
   4 -16   1  257.17   13.60
   4  16   1  265.37   11.20
  -4  16  -1  257.07   13.10
   4  16   1  270.47   12.90
  -4  16  -1  255.07   12.60
   4  16   1  253.07   12.00
   4  16   1  265.37   14.50
  -4  16  -1  273.97   14.20
   4  16   1  238.48   13.20
   5 -16   1  709.33   28.00
  -5 -16  -1  688.93   25.30
   5 -16   1  699.23   28.40
   5  16   1  674.83   27.50
   5  16   1  649.93   24.80
   5  16   1  666.03   25.20
  -5  16  -1  722.93   28.70
  -5  16  -1  697.13   27.90
   5  16   1  732.03   29.70
  -5  16  -1  662.03   27.40
   5  16   1  643.44   26.50
   6 -16   1    9.30    3.10
   6 -16   1    3.90    2.80
  -6 -16  -1    1.20    1.80
  -6  16  -1    3.70    2.90
   6  16   1   -1.40    2.40
   6  16   1    3.90    3.70
   6  16   1    2.30    2.90
  -6  16  -1    1.60    2.00
   6  16   1    1.30    1.80
   6  16   1    4.90    2.50
  -6  16  -1    1.50    2.60
   7 -16   1    4.50    2.80
  -7 -16  -1    5.90    2.70
   7 -16   1    6.00    2.50
  -7  16  -1    7.60    3.20
   7  16   1    8.70    3.90
   7  16   1    4.80    3.10
   7  16   1   11.00    2.60
  -7  16  -1    4.90    3.30
   7  16   1    1.40    2.80
   7  16   1    3.40    3.00
   8 -16   1  305.27   13.60
   8 -16   1  296.37   16.90
  -8 -16  -1  295.77   13.70
   8 -16   1  304.77   16.90
  -8 -16  -1  269.27   16.40
   8  16   1  284.47   14.10
  -8  16  -1  299.37   17.80
   8  16   1  286.57   17.50
   8  16   1  304.37   16.60
  -8  16  -1  310.77   16.80
   8  16   1  284.67   14.20
   9 -16   1   46.10    5.50
   9 -16   1   41.80    6.90
  -9 -16  -1   57.09    6.50
  -9 -16  -1   50.09    8.00
   9 -16   1   58.09    7.40
  -9  16  -1   52.39    7.60
   9  16   1   56.99    8.80
   9  16   1   53.69    6.00
   9  16   1   42.40    6.60
  10 -16   1   43.30    5.90
  10 -16   1   43.90    8.00
 -10 -16  -1   30.90    7.10
  10 -16   1   36.70    7.30
 -10 -16  -1   45.10    6.00
  10  16   1   39.60    6.40
  10  16   1   33.50    7.50
  10  16   1   42.10    6.40
 -10  16  -1   49.60    7.30
 -11 -16  -1   -0.40    4.60
  11 -16   1   -2.90    3.90
  11 -16   1   -1.10    4.70
  11 -16   1    6.90    4.50
 -11 -16  -1    3.90    4.30
  11 -16   1    3.60    3.10
  11  16   1    1.50    3.60
 -11  16  -1    1.90    3.90
  11  16   1    0.50    4.10
  12 -16   1   -1.40    5.20
  12 -16   1    1.10    5.40
 -12 -16  -1    5.40    4.90
 -12 -16  -1   10.90    6.10
  12 -16   1    6.60    4.50
  12  16   1    5.90    6.20
  12  16   1    4.60    3.90
 -12  16  -1   10.50    5.00
  13 -16   1   -0.80    5.50
  13 -16   1    6.00    9.00
 -13 -16  -1    6.50    5.50
  13 -16   1    6.60    5.90
 -13 -16  -1    1.50    9.20
  13  16   1    5.80    8.20
  13  16   1    2.40    5.50
 -13  16  -1    3.20    5.10
  13 -17  -1   65.99    9.90
  13 -17  -1   67.99   13.20
 -13 -17   1   53.69   11.30
 -13 -17   1   77.49   10.40
  13 -17  -1   59.89    8.70
  13  17  -1   62.19    8.80
  13  17  -1   80.19   13.10
  12 -17  -1   48.00    9.70
 -12 -17   1   50.29    9.80
  12 -17  -1   44.70    8.10
  12 -17  -1   37.20    7.30
 -12 -17   1   43.60    7.50
  12  17  -1   31.90    6.00
 -12  17   1   38.30    7.40
  12  17  -1   65.39   11.90
  11 -17  -1    0.10    3.60
  11 -17  -1    1.90    3.80
 -11 -17   1   11.70    4.40
  11 -17  -1   16.90    5.40
  11 -17  -1    7.20    4.40
 -11 -17   1    7.40    4.90
 -11  17   1    7.60    4.00
  11  17  -1    3.20    3.50
  11  17  -1    8.60    5.40
  11  17  -1    0.30    4.90
  11  17  -1    4.60    5.50
 -10 -17   1  132.19    9.40
  10 -17  -1  126.99   10.90
  10 -17  -1  129.39    8.80
 -10 -17   1  113.69   10.80
  10 -17  -1  127.69   11.20
  10 -17  -1  117.09    7.90
  10  17  -1  104.19   11.20
 -10  17   1  130.59   10.50
  10  17  -1   99.29    8.40
  10  17  -1  107.79    7.80
  10  17  -1  126.89   11.50
  -9 -17   1    2.70    3.00
   9 -17  -1    2.40    3.10
   9 -17  -1    5.50    3.30
  -9  17   1    5.10    3.00
   9  17  -1    2.80    3.80
   9  17  -1    2.40    3.70
   9  17  -1    6.30    2.70
   8 -17  -1   71.69    8.10
  -8 -17   1   69.29    6.50
   8 -17  -1   77.49    8.00
   8  17  -1   55.99    8.60
  -8  17   1   67.39    8.50
   8  17  -1   58.99    8.40
  -7 -17   1   22.20    5.00
   7 -17  -1   33.70    6.00
  -7 -17   1   33.30    5.10
   7 -17  -1   26.80    4.50
  -7  17   1   25.00    5.40
   7  17  -1   28.00    5.60
   7  17  -1   28.70    6.00
   6 -17  -1  155.88   10.60
  -6 -17   1  167.38    9.30
   6 -17  -1  171.18   10.90
  -6  17   1  161.28   10.70
   6  17  -1  157.38   10.30
   6  17  -1  169.78   11.60
  -6  17   1  141.39    9.90
  -5 -17   1  274.57   12.90
   5 -17  -1  277.07   14.60
  -5 -17   1  268.97   13.50
   5 -17  -1  296.57   14.60
  -5  17   1  259.57   14.10
  -5  17   1  305.57   15.30
   5  17  -1  278.27   15.60
   5  17  -1  294.07   14.20
   4 -17  -1  277.27   13.80
   4 -17  -1  254.37   14.10
  -4 -17   1  256.77   12.50
  -4 -17   1  265.97   12.40
   4 -17  -1  270.57   13.60
  -4  17   1  254.07   13.00
  -4  17   1  256.97   13.10
   4  17  -1  306.37   15.50
  -4  17   1  285.27   14.50
   4  17  -1  248.28   14.50
   4  17  -1  266.17   13.00
   3 -17  -1  254.77   12.90
   3 -17  -1  249.58   13.70
  -3 -17   1  258.47   11.60
  -3 -17   1  272.67   12.30
   3 -17  -1  292.77   13.20
   3  17  -1  273.77   14.40
   3  17  -1  249.08   13.70
  -3  17   1  284.97   14.10
   3  17  -1  253.07   11.80
  -3  17   1  251.17   12.40
  -3  17   1  249.68   12.40
   2 -17  -1   43.00    4.80
  -2 -17   1   29.80    4.10
  -2 -17   1   28.00    5.20
   2 -17  -1   38.40    5.50
  -2 -17   1   43.10    5.00
   2 -17  -1   38.40    4.10
   2  17  -1   35.40    5.60
  -2  17   1   36.90    4.30
   2  17  -1   30.30    5.20
  -2  17   1   37.30    5.60
   1 -17  -1  121.09    6.70
   1 -17  -1  110.69    7.00
   1 -17  -1  105.99    7.50
   1 -17  -1   93.69    7.80
  -1 -17   1  110.19    8.50
  -1 -17   1  130.39    7.30
  -1  17   1  123.59    8.50
  -1  17   1  100.99    6.40
   1  17  -1   99.59    8.20
   0 -17  -1   -1.80    1.70
   0 -17   1    1.40    2.50
   0 -17   1    2.80    1.80
   0 -17  -1    1.90    1.60
   0 -17  -1    0.10    2.00
   0 -17  -1    3.60    1.90
   0 -17   1   -0.90    1.40
   0  17   1    0.40    1.40
   0  17  -1    2.90    2.40
   0  17   1    8.10    3.40
   1 -17   1  192.68   10.50
  -1 -17  -1  183.88    9.30
  -1 -17  -1  184.78    8.60
  -1 -17  -1  209.78   11.80
  -1 -17  -1  201.58    9.50
   1 -17   1  200.98    9.40
   1 -17   1  189.98   10.40
   1 -17   1  172.18   11.10
  -1  17  -1  189.68   11.40
  -1  17  -1  208.38    9.20
   1  17   1  205.18   11.70
   1  17   1  186.78    8.80
   2 -17   1   12.90    3.40
   2 -17   1   13.20    3.80
  -2 -17  -1   11.70    2.40
  -2 -17  -1   16.20    3.10
  -2 -17  -1   12.40    2.40
   2 -17   1   19.60    3.70
   2 -17   1   14.40    3.30
   2  17   1   21.60    4.50
   2  17   1   17.00    4.80
  -2  17  -1   17.60    3.20
   2  17   1   17.00    4.50
   2  17   1   15.10    2.70
   2  17   1   13.00    2.40
  -2  17  -1   26.20    4.70
   3 -17   1    1.30    2.50
   3 -17   1    1.50    2.30
  -3 -17  -1    3.40    2.00
   3 -17   1    3.70    2.40
   3 -17   1    3.10    2.30
   3  17   1    2.60    2.60
  -3  17  -1   -0.60    2.30
   3  17   1    1.00    2.50
   3  17   1    0.40    1.70
   3  17   1    1.20    1.90
   3  17   1    3.00    1.60
   3  17   1    0.40    1.70
  -3  17  -1    1.80    1.80
   4 -17   1  604.64   24.80
  -4 -17  -1  587.44   22.60
   4 -17   1  642.34   25.80
   4  17   1  640.44   24.70
  -4  17  -1  614.44   25.00
   4  17   1  585.54   26.40
   4  17   1  592.94   23.50
  -4  17  -1  615.24   24.40
  -4  17  -1  591.84   25.80
  -5 -17  -1   21.60    3.50
   5 -17   1   12.60    3.90
   5 -17   1   19.10    4.40
   5  17   1   21.00    4.90
  -5  17  -1   12.50    4.20
   5  17   1   17.10    3.40
   5  17   1   16.40    2.70
  -5  17  -1   13.80    3.70
   5  17   1   23.90    4.70
   5  17   1   14.00    3.50
  -5  17  -1   19.10    5.70
   6 -17   1  317.47   16.40
   6 -17   1  324.47   16.30
   6  17   1  320.57   16.10
  -6  17  -1  287.27   15.80
   6  17   1  303.37   13.40
   6  17   1  305.67   14.80
  -6  17  -1  309.57   15.60
   6  17   1  318.97   17.50
   6  17   1  298.77   13.10
  -6  17  -1  309.27   16.20
   7 -17   1   10.50    3.50
  -7 -17  -1    3.60    2.30
   7 -17   1    7.10    3.00
   7  17   1    7.60    4.10
   7  17   1    6.50    2.30
   7  17   1    0.60    3.30
   7  17   1   10.40    3.10
  -7  17  -1   14.30    4.20
  -8 -17  -1   57.89    5.80
   8 -17   1   69.69    7.70
   8 -17   1   54.69    8.10
   8  17   1   73.19    9.60
  -8  17  -1   65.29    9.10
   8  17   1   64.99    9.70
   8  17   1   56.09    6.40
   8  17   1   62.09    8.70
   9 -17   1   53.39    6.00
   9 -17   1   56.29    8.50
   9 -17   1   45.60    7.50
  -9 -17  -1   53.79    6.20
  -9 -17  -1   45.70    7.90
   9  17   1   45.90    6.20
   9  17   1   62.89    9.60
   9  17   1   58.09    7.10
   9  17   1   43.10    7.80
  -9  17  -1   38.30    6.60
 -10 -17  -1   10.00    5.00
  10 -17   1   21.20    5.50
  10 -17   1   18.20    4.30
 -10 -17  -1    8.10    4.20
  10 -17   1   18.80    5.20
  10 -17   1   17.00    4.20
 -10  17  -1   19.40    5.40
  10  17   1   12.80    5.80
  10  17   1   11.10    4.50
  10  17   1   13.10    5.40
  10  17   1   21.10    4.30
 -11 -17  -1   77.59   11.50
  11 -17   1   71.99   10.10
  11 -17   1   76.59    8.80
  11 -17   1   86.49   12.20
  11 -17   1   89.29    8.60
  11  17   1   96.89   12.80
  11  17   1   84.59    8.30
 -11  17  -1   97.59   10.20
 -12 -17  -1    4.20    5.10
  12 -17   1   -1.00    4.60
  12 -17   1   -1.30    4.50
  12 -17   1    5.60    5.50
 -12 -17  -1   -1.40    4.70
 -12  17  -1    0.30    4.70
  12  17   1    0.10    5.40
  12  17   1    1.90    4.50
  13 -17   1   73.59   11.70
 -13 -17  -1   43.90    9.40
  13 -17   1   41.10    9.40
  13 -17   1   68.19   10.00
 -13 -17  -1   81.79   10.50
 -13  17  -1   75.79   11.00
  13  17   1   61.19    9.30
  13  17   1   43.40   12.90
 -13 -18   1   25.90    9.20
  13 -18  -1   32.20    6.40
 -13 -18   1   25.20    7.80
  13 -18  -1    9.80    9.40
  13 -18  -1   26.90    7.70
  13  18  -1   41.10    9.30
  13  18  -1   20.00    7.90
  13  18  -1   23.80    6.40
 -13  18   1   29.50    7.70
  12 -18  -1    8.10    5.50
  12 -18  -1    0.30    5.30
 -12 -18   1   -1.00    5.20
 -12 -18   1    5.40    4.70
  12 -18  -1    1.30    4.40
  12  18  -1   10.40    6.40
 -12  18   1   12.00    5.10
  12  18  -1    7.00    4.20
  12  18  -1    6.20    6.10
  11 -18  -1   74.29   10.80
  11 -18  -1   79.99   10.90
 -11 -18   1   57.99    8.00
  11 -18  -1   68.59    7.40
  11  18  -1   41.90    9.00
  11  18  -1   61.59    6.70
 -11  18   1   62.99    9.20
  11  18  -1   44.40    8.60
  11  18  -1   61.09   10.50
  10 -18  -1   31.00    6.60
 -10 -18   1   34.10    6.60
  10 -18  -1   49.20    8.80
  10  18  -1   26.90    6.50
  10  18  -1   50.29    8.10
 -10  18   1   49.90    7.90
  10  18  -1   39.20    7.70
   9 -18  -1   95.49   12.30
  -9 -18   1   83.39    8.10
   9 -18  -1   79.59    8.80
  -9  18   1   84.79    8.10
   9  18  -1   87.09    9.30
   9  18  -1   80.69   10.20
   8 -18  -1   23.70    5.60
  -8 -18   1   11.20    3.80
   8 -18  -1   14.20    5.30
   8  18  -1   15.20    4.30
   8  18  -1   15.40    4.90
   7 -18  -1   94.59    8.60
  -7 -18   1   70.89    8.00
  -7 -18   1   98.69    7.10
   7 -18  -1   96.09    8.80
   7  18  -1  108.89    9.80
  -7  18   1   92.89    8.60
   7  18  -1  117.09    9.00
  -6 -18   1  570.24   25.20
  -6 -18   1  625.44   24.50
   6 -18  -1  605.54   26.60
   6 -18  -1  628.64   26.70
   6  18  -1  629.24   28.20
   6  18  -1  635.04   26.20
  -6  18   1  588.14   25.90
  -6  18   1  630.24   26.90
  -5 -18   1    0.60    2.20
   5 -18  -1    1.30    2.00
   5 -18  -1    0.50    2.30
  -5 -18   1   -1.00    2.50
  -5  18   1    3.30    2.70
  -5  18   1    2.20    2.60
   5  18  -1    2.10    2.40
   5  18  -1    3.90    3.00
  -4 -18   1  287.37   13.10
  -4 -18   1  255.37   12.80
   4 -18  -1  284.17   14.20
   4 -18  -1  290.77   14.60
  -4  18   1  268.47   13.70
   4  18  -1  285.17   13.50
  -4  18   1  289.57   15.10
   4  18  -1  299.57   16.00
   3 -18  -1    7.90    2.50
  -3 -18   1    1.70    2.20
  -3 -18   1    0.30    1.80
   3 -18  -1    5.80    2.80
   3 -18  -1    3.00    2.00
  -3  18   1    3.40    2.20
   3  18  -1    0.60    2.80
   3  18  -1    3.30    1.90
  -3  18   1    4.20    2.70
   2 -18  -1   30.80    5.50
   2 -18  -1   32.10    4.50
  -2 -18   1   36.80    4.70
  -2 -18   1   32.50    6.30
  -2 -18   1   35.80    4.60
   2 -18  -1   38.90    5.00
  -2  18   1   36.30    5.50
   2  18  -1   20.70    4.90
  -2  18   1   30.30    4.40
   2  18  -1   27.90    5.10
  -1 -18   1   32.20    5.60
  -1 -18   1   36.30    5.00
   1 -18  -1   33.60    3.80
   1 -18  -1   42.50    6.60
  -1 -18   1   35.20    4.70
   1 -18  -1   46.40    5.70
   1 -18  -1   44.00    4.50
  -1  18   1   43.10    6.30
  -1  18   1   35.80    4.00
   1  18  -1   32.40    5.20
   0 -18  -1  100.89    5.80
   0 -18   1   79.99    6.50
   0 -18  -1   92.19    6.20
   0 -18  -1   86.79    6.20
   0 -18  -1   78.99    7.30
   0 -18   1   87.09    7.80
   0  18   1   97.79    7.80
   0  18   1   97.89    6.00
   0  18  -1  105.49    8.20
  -1 -18  -1   81.99    7.60
  -1 -18  -1   86.99    5.90
   1 -18   1   81.49    6.70
  -1 -18  -1   81.09    5.10
   1 -18   1   68.59    7.10
   1 -18   1   85.69    5.40
  -1 -18  -1   85.59    5.70
   1 -18   1  100.99    7.10
  -1  18  -1   91.59    7.80
  -1  18  -1   82.69    5.50
   1  18   1   74.89    6.00
   1  18   1  100.69    8.00
  -2 -18  -1   95.29    6.20
  -2 -18  -1  105.79    6.40
   2 -18   1   94.69    8.20
   2 -18   1   94.29    7.50
   2 -18   1  102.39    6.70
   2 -18   1   94.79    7.30
  -2  18  -1  102.99    8.10
   2  18   1  103.99    6.40
   2  18   1  114.29    8.60
   2  18   1   91.39    7.60
  -2  18  -1  108.09    6.60
   3 -18   1  262.07   13.60
   3 -18   1  259.17   13.30
   3 -18   1  238.68   12.20
  -3 -18  -1  250.47   11.20
   3  18   1  251.57   11.90
   3  18   1  241.78   14.20
  -3  18  -1  251.67   12.00
  -3  18  -1  254.87   13.90
   3  18   1  252.87   11.50
   4 -18   1   79.79    7.30
  -4 -18  -1   76.79    5.30
   4 -18   1   85.79    7.60
   4 -18   1   75.99    6.60
  -4  18  -1   60.59    6.50
   4  18   1   79.09    7.90
   4  18   1   75.49    6.70
  -4  18  -1   76.59    6.40
   4  18   1   86.79    6.20
  -4  18  -1   81.69    7.10
   5 -18   1    8.70    3.40
   5 -18   1    8.60    3.10
  -5 -18  -1    4.70    2.40
   5  18   1   -0.30    3.00
   5  18   1    3.40    2.50
   5  18   1    6.80    3.40
  -5  18  -1    3.90    2.90
   5  18   1    7.60    2.60
  -5  18  -1    8.20    3.10
   6 -18   1  161.28   10.70
   6 -18   1  154.68   10.80
  -6 -18  -1  157.08    8.50
   6  18   1  144.39    9.60
  -6  18  -1  160.18   10.90
   6  18   1  139.19    7.70
   6  18   1  157.18   10.50
   6  18   1  139.29    8.30
  -6  18  -1  139.29   10.20
   6  18   1  138.39   11.10
   7 -18   1   45.90    7.70
  -7 -18  -1   51.79    5.60
   7 -18   1   46.90    6.90
  -7  18  -1   64.59    9.20
   7  18   1   33.70    6.60
   7  18   1   36.60    5.30
   7  18   1   39.40    4.50
   7  18   1   41.50    6.60
   8 -18   1   14.70    5.00
   8 -18   1   16.80    5.30
  -8 -18  -1    8.30    3.00
   8  18   1    4.20    4.00
  -8  18  -1    3.30    3.20
   8  18   1    9.00    4.90
   8  18   1   12.20    4.00
  -9 -18  -1  103.39    8.30
   9 -18   1  122.69   10.90
   9 -18   1  109.29   10.30
   9  18   1   84.09    8.10
   9  18   1  111.99    7.70
  -9  18  -1  104.39    9.60
   9  18   1   95.39   10.70
  10 -18   1  131.99   12.00
 -10 -18  -1  140.89   12.80
  10 -18   1  151.78   12.20
 -10 -18  -1  147.69   12.40
 -10  18  -1  149.19   11.90
  10  18   1  148.19   10.60
  10  18   1  128.49   12.30
  10  18   1  127.89    9.20
  10  18   1  131.39   13.00
 -11 -18  -1    4.30    4.40
  11 -18   1    1.60    3.70
 -11 -18  -1    1.20    4.50
  11 -18   1    4.90    4.90
  11 -18   1    4.30    5.20
  11 -18   1   -1.40    5.20
  11  18   1    6.20    4.40
 -11  18  -1    4.20    4.20
  11  18   1   11.50    5.30
  11  18   1    8.20    4.70
  12 -18   1   18.10    7.90
 -12 -18  -1   34.30    6.90
  12 -18   1   33.00    8.00
  12 -18   1   24.20    6.10
  12  18   1   40.30    9.50
  12  18   1   30.70    6.60
 -12 -19   1   -0.60    5.20
  12 -19  -1   -3.60    4.00
  12 -19  -1   -4.60    5.40
  12 -19  -1    2.50    5.10
  12  19  -1    6.40    4.20
 -12  19   1    0.40    5.10
  12  19  -1    1.90    6.10
  12  19  -1   -2.90    5.50
  11 -19  -1   21.20    6.30
  11 -19  -1    7.00    5.10
 -11 -19   1   15.20    4.70
 -11  19   1   11.00    5.30
  11  19  -1    5.70    5.70
  11  19  -1    5.00    5.70
  11  19  -1   10.10    4.90
  11  19  -1   10.70    3.80
  10 -19  -1   12.50    5.50
  10 -19  -1   11.90    4.80
 -10 -19   1    9.70    4.40
  10  19  -1   12.70    5.60
  10  19  -1   15.70    5.90
 -10  19   1   14.40    4.70
  -9 -19   1    1.90    3.60
   9 -19  -1    1.90    3.50
   9 -19  -1   -0.90    3.40
   9  19  -1    2.20    3.80
   9  19  -1   -3.20    3.40
  -9  19   1    3.10    3.00
   8 -19  -1   39.40    7.40
   8 -19  -1   35.70    6.80
  -8 -19   1   42.90    5.90
   8  19  -1   31.70    5.80
   8  19  -1   43.40    7.70
  -8  19   1   45.50    6.90
   7 -19  -1   67.89    8.80
  -7 -19   1   75.29    6.70
   7 -19  -1   79.09    7.80
  -7  19   1   68.79    7.60
   7  19  -1   77.79    8.40
   6 -19  -1    5.00    3.30
   6 -19  -1   -1.60    3.20
  -6 -19   1    4.10    3.30
  -6 -19   1    3.60    2.10
   6  19  -1    2.50    3.30
   6  19  -1   -1.90    2.40
  -6  19   1    6.10    3.00
  -5 -19   1   64.59    6.20
   5 -19  -1   58.29    6.60
   5 -19  -1   62.09    6.80
  -5 -19   1   70.39    5.90
  -5  19   1   57.89    6.10
   5  19  -1   54.19    7.70
  -5  19   1   59.49    8.20
   5  19  -1   59.79    6.40
   4 -19  -1  100.39    8.10
  -4 -19   1   95.29    7.00
   4 -19  -1   96.89    7.60
  -4 -19   1   87.59    6.80
   4  19  -1   93.09    6.90
   4  19  -1   98.09    8.60
  -4  19   1  102.69    8.40
  -4  19   1   94.49    7.20
  -3 -19   1   10.00    3.10
   3 -19  -1   19.00    3.80
  -3 -19   1    7.90    2.60
   3 -19  -1   12.20    3.60
  -3  19   1   13.90    4.00
  -3  19   1   17.20    3.80
   3  19  -1   13.50    3.20
   3  19  -1    7.20    3.00
   2 -19  -1   -0.80    2.00
  -2 -19   1    0.50    1.70
   2 -19  -1    2.20    2.10
  -2 -19   1    1.00    2.00
   2 -19  -1    1.20    1.60
  -2  19   1    4.20    2.30
   2  19  -1    1.10    2.40
  -2  19   1    2.10    2.80
   1 -19  -1    8.40    2.60
   1 -19  -1    8.30    3.70
  -1 -19   1    4.40    2.20
  -1 -19   1    4.90    2.60
   1 -19  -1    9.00    2.50
   1 -19  -1    3.00    2.60
   1  19  -1    9.00    3.30
  -1  19   1    4.20    2.40
  -1  19   1    5.20    3.10
   0 -19  -1   20.50    4.60
   0 -19  -1   35.00    4.70
   0 -19  -1   21.70    3.30
   0 -19  -1   21.90    3.80
   0 -19   1   27.70    4.30
   0  19  -1   24.30    4.90
   0  19   1   23.40    3.50
   0  19   1   24.30    5.20
   1 -19   1   45.10    6.70
  -1 -19  -1   33.00    4.30
   1 -19   1   39.90    5.60
   1 -19   1   35.50    3.90
  -1 -19  -1   36.00    4.10
  -1  19  -1   52.79    7.20
   1  19   1   33.90    5.90
  -1  19  -1   37.40    3.80
   2 -19   1   23.00    3.70
  -2 -19  -1   17.00    3.50
   2 -19   1   11.80    3.40
   2 -19   1   17.40    3.80
  -2 -19  -1   19.10    3.50
  -2  19  -1   25.40    5.00
  -2  19  -1   19.70    3.60
   2  19   1   24.40    5.00
   3 -19   1    3.20    2.60
   3 -19   1    5.40    3.40
  -3 -19  -1    1.00    1.80
  -3 -19  -1    0.40    1.80
   3  19   1    2.40    2.50
   3  19   1    4.90    2.20
   3  19   1    0.80    2.20
  -3  19  -1    1.70    2.00
  -3  19  -1    5.00    2.80
   4 -19   1  192.28   11.90
   4 -19   1  203.58   11.40
  -4 -19  -1  189.88    9.80
   4 -19   1  216.68   12.50
  -4  19  -1  204.48   12.60
   4  19   1  221.38   13.70
   4  19   1  213.28   10.60
  -4  19  -1  206.78   11.00
   5 -19   1   43.80    7.00
   5 -19   1   44.50   10.30
   5 -19   1   39.30    6.10
  -5  19  -1   35.50    6.40
   5  19   1   41.50    5.60
   5  19   1   52.99    8.30
  -5  19  -1   33.80    5.30
   5  19   1   31.90    5.40
   6 -19   1   51.59    7.50
  -6 -19  -1   41.40    5.40
   6 -19   1   41.10    6.50
   6  19   1   46.00    8.00
   6  19   1   40.60    6.20
  -6  19  -1   48.50    7.30
   6  19   1   48.60    6.40
   7 -19   1   51.99    8.10
   7 -19   1   46.00    7.30
  -7  19  -1   44.30    7.00
   7  19   1   40.10    7.00
   7  19   1   40.50    7.40
   7  19   1   41.70    5.30
   8 -19   1   -4.40    3.00
   8 -19   1   -0.70    2.70
  -8 -19  -1    1.00    3.40
   8  19   1   -0.20    3.00
   8  19   1    1.80    2.80
   8  19   1   -1.10    4.10
  -8  19  -1    0.50    3.00
   8  19   1   -0.10    3.60
  -9 -19  -1   -1.60    3.70
   9 -19   1    3.10    4.10
   9 -19   1   -1.90    3.70
   9  19   1   -1.20    4.10
   9  19   1    4.20    4.60
   9  19   1    5.70    3.10
   9  19   1    1.30    3.90
  -9  19  -1    2.10    3.40
  10 -19   1    3.20    4.90
 -10 -19  -1    8.10    4.10
  10 -19   1    6.60    4.70
  10  19   1   -0.40    4.60
  10  19   1    9.20    3.70
 -10  19  -1    9.00    4.10
  10  19   1    2.40    4.80
  10  19   1    3.60    4.90
  11 -19   1   -1.40    4.70
  11 -19   1    1.40    5.10
 -11 -19  -1   -2.20    4.10
  11  19   1    1.50    3.60
  11  19   1    4.40    5.60
 -11  19  -1    2.30    4.00
  11  19   1   -4.00    4.50
 -12 -19  -1   12.80    6.50
  12 -19   1    5.20    6.40
 -12 -19  -1   -1.70    5.90
  12 -19   1   -1.80    4.70
  12 -19   1    2.70    5.60
  12  19   1    1.00    6.10
  12  19   1    5.50    4.80
 -12  19  -1    0.80    4.80
  12  19   1    0.70    5.50
  12 -20  -1   35.80    8.80
  12 -20  -1   14.40    9.40
  12  20  -1   16.10    7.00
  12  20  -1   19.80    7.80
  11 -20  -1    4.50    5.30
  11 -20  -1    2.50    4.70
 -11 -20   1    4.80    4.70
  11  20  -1    7.10    6.30
 -11  20   1    2.60    4.90
  11  20  -1    5.30    5.90
  10 -20  -1   42.40    9.20
 -10 -20   1   48.60    7.20
  10 -20  -1   24.00    6.50
  10  20  -1   31.60    7.60
 -10  20   1   31.70    6.90
  10  20  -1   32.90    7.80
   9 -20  -1    3.10    3.80
  -9 -20   1    3.70    3.70
   9 -20  -1    8.70    4.20
  -9  20   1    7.90    3.90
   9  20  -1   11.60    6.00
   9  20  -1    9.70    4.80
   8 -20  -1   12.10    4.40
  -8 -20   1   14.50    3.70
   8 -20  -1   12.30    4.10
  -8  20   1    9.10    3.80
   8  20  -1    8.80    4.90
   8  20  -1   10.80    4.40
  -7 -20   1   85.69    7.50
   7 -20  -1   80.99    9.80
   7 -20  -1   76.49    8.20
   7  20  -1   93.99    9.90
  -7  20   1   74.89    8.00
   7  20  -1   87.99    8.70
   6 -20  -1   62.79    7.10
   6 -20  -1   65.69    6.90
  -6 -20   1   45.80    5.90
  -6 -20   1   40.80    6.00
   6  20  -1   58.09    9.70
  -6  20   1   65.59    7.30
   6  20  -1   52.39    7.20
  -5 -20   1   13.80    3.80
   5 -20  -1   10.20    3.60
  -5 -20   1   10.80    3.40
   5 -20  -1   13.50    4.20
  -5  20   1   12.90    3.80
   5  20  -1   14.20    4.30
  -5  20   1   15.30    4.20
   5  20  -1   17.20    3.70
  -4 -20   1   21.20    4.20
  -4 -20   1   14.90    3.80
   4 -20  -1   24.40    4.80
   4 -20  -1   33.90    5.50
  -4  20   1   19.90    4.70
   4  20  -1   24.40    4.40
   4  20  -1   23.30    5.70
  -4  20   1   26.20    5.40
   3 -20  -1   23.40    4.70
  -3 -20   1   31.90    4.60
  -3 -20   1   33.20    4.70
   3 -20  -1   32.90    5.20
  -3  20   1   24.70    3.90
   3  20  -1   29.90    4.20
   3  20  -1   24.20    5.60
  -3  20   1   31.30    5.70
  -2 -20   1    1.90    2.70
   2 -20  -1    8.40    2.90
   2 -20  -1    6.10    2.50
  -2 -20   1    4.80    2.70
   2  20  -1    4.20    3.10
  -2  20   1   13.00    4.30
  -2  20   1    2.50    2.40
   1 -20  -1   88.69    6.70
   1 -20  -1   81.89    6.60
  -1 -20   1   77.89    6.40
   1 -20  -1   89.19    6.00
  -1 -20   1   74.79    6.50
   1  20  -1   96.69    8.20
  -1  20   1   91.49    8.20
  -1  20   1   78.39    6.00
   0 -20  -1   71.19    5.90
   0 -20  -1   58.29    4.90
   0 -20  -1   71.09    6.10
   0 -20   1   61.99    5.90
   0  20   1   75.09    9.20
   0  20   1   54.69    5.00
   0  20  -1   71.19    7.00
  -1 -20  -1   42.10    4.00
  -1 -20  -1   44.60    5.10
   1 -20   1   37.50    5.50
  -1 -20  -1   38.60    4.50
   1 -20   1   48.60    4.30
   1  20   1   52.49    7.10
  -1  20  -1   42.70    6.40
   1  20   1   38.10    4.20
  -1  20  -1   44.00    4.10
   2 -20   1   33.30    5.30
  -2 -20  -1   31.40    4.40
   2 -20   1   35.80    4.80
   2 -20   1   27.60    5.30
  -2 -20  -1   30.70    4.20
  -2  20  -1   29.40    4.10
   2  20   1   27.20    5.70
  -2  20  -1   31.60    5.60
   3 -20   1    4.20    2.40
   3 -20   1    4.00    3.00
  -3 -20  -1    3.40    2.20
   3 -20   1    1.30    3.10
  -3 -20  -1    7.30    2.60
   3  20   1    4.70    3.30
  -3  20  -1    1.80    2.30
   3  20   1    6.60    2.50
   3  20   1    1.90    2.20
  -3  20  -1    2.30    2.70
  -4 -20  -1   42.20    4.90
   4 -20   1   45.80    6.80
   4 -20   1   53.69    6.80
   4 -20   1   45.10    6.90
   4  20   1   51.19    7.90
   4  20   1   42.60    5.50
   4  20   1   41.40    7.10
  -4  20  -1   43.60    5.00
  -4  20  -1   53.79    8.00
  -5 -20  -1    8.60    2.50
   5 -20   1   11.70    7.60
   5 -20   1   11.00    4.10
   5 -20   1   14.80    4.10
   5  20   1   20.20    4.10
  -5  20  -1   13.90    4.20
   5  20   1   19.40    5.60
   5  20   1   10.20    3.60
  -5  20  -1   12.30    3.50
   6 -20   1   50.59    7.40
   6 -20   1   31.90    6.10
   6 -20   1   38.30    6.30
   6  20   1   55.89    6.70
  -6  20  -1   52.99    8.40
   6  20   1   53.09    7.70
   7 -20   1   57.49    8.10
   7 -20   1   73.69    8.10
  -7  20  -1   58.79    7.80
   7  20   1   54.89    7.80
   7  20   1   41.90    7.40
   8 -20   1   12.20    4.80
  -8 -20  -1    9.60    3.70
   8  20   1   15.90    5.70
  -8  20  -1    3.20    3.50
   8  20   1    5.20    4.60
   8  20   1    5.20    3.50
   9 -20   1   42.70    8.10
   9 -20   1   38.80    7.50
   9  20   1   39.50    8.00
   9  20   1   29.10    5.40
   9  20   1   23.30    4.20
   9  20   1   37.20    7.20
  -9  20  -1   31.90    6.60
 -10 -20  -1   31.50    5.70
  10 -20   1   27.20    7.70
  10 -20   1   30.50    7.30
 -10  20  -1   35.80    6.80
  10  20   1   28.10    5.10
  10  20   1   30.10    7.00
  10  20   1   18.10    6.70
  10  20   1   20.50    6.80
  11 -20   1    0.40    5.40
 -11 -20  -1    5.00    4.50
  11 -20   1   -5.00    5.10
  11  20   1   -0.80    4.90
  11  20   1    5.10    4.20
 -11  20  -1    6.60    4.50
  11  20   1   -4.50    5.30
 -12 -20  -1   23.00    6.90
  12 -20   1   26.90    8.10
  12 -20   1   23.40   12.00
  12  20   1   21.90    7.80
  12  20   1   23.70    5.80
  12  20   1    8.30    7.70
 -12  20  -1   18.70    7.10
 -12 -21   1    5.30    6.80
  12 -21  -1    0.20    6.80
  12  21  -1    1.40    6.40
  12  21  -1   -6.40    5.20
 -12  21   1    4.90    5.30
  11 -21  -1   15.90    6.90
  11 -21  -1    7.10    6.00
  11  21  -1    8.40    6.30
  11  21  -1    6.30    5.50
 -11  21   1    6.70    5.20
  10 -21  -1   37.80    8.10
 -10 -21   1   36.20    6.70
  10 -21  -1   43.10    9.20
  10  21  -1   32.00    8.10
 -10  21   1   39.10    7.50
  10  21  -1   41.50    9.10
   9 -21  -1   11.10    4.70
   9 -21  -1   32.00    6.50
  -9 -21   1   14.80    4.50
   9  21  -1   13.90    6.30
  -9  21   1   15.70    4.90
   9  21  -1   16.10    7.00
   8 -21  -1  267.47   16.60
  -8 -21   1  280.77   14.80
   8  21  -1  299.07   18.70
   8  21  -1  284.97   16.70
  -8  21   1  314.77   17.40
   7 -21  -1   38.90    6.90
  -7 -21   1   47.20    6.20
   7 -21  -1   66.29    9.00
   7  21  -1   43.80    6.90
  -7  21   1   52.79    7.30
   7  21  -1   40.20    8.00
   6 -21  -1   43.10    7.30
  -6 -21   1   28.60    5.20
  -6 -21   1   44.30    6.20
   6 -21  -1   32.50    6.50
   6  21  -1   19.00    5.90
  -6  21   1   33.70    8.30
   6  21  -1   39.50    6.10
   5 -21  -1  102.59    8.80
   5 -21  -1  117.99    9.40
  -5 -21   1  114.89    7.80
  -5 -21   1   83.89    7.60
   5  21  -1   94.39   10.10
  -5  21   1   96.49    8.10
  -5  21   1  118.49    9.70
   5  21  -1  119.99    8.00
  -4 -21   1  197.58   11.00
   4 -21  -1  215.68   12.60
   4 -21  -1  207.38   11.90
   4  21  -1  202.18   10.90
  -4  21   1  225.68   13.50
   4  21  -1  203.98   10.40
  -4  21   1  193.08   11.40
   4  21  -1  223.18   14.10
   3 -21  -1   31.00    5.50
  -3 -21   1   23.80    4.20
   3 -21  -1   23.30    5.10
  -3 -21   1   22.30    4.10
   3 -21  -1   28.90    5.10
  -3  21   1   32.50    4.80
  -3  21   1   29.70    5.80
   3  21  -1   26.80    5.70
   2 -21  -1   22.80    4.30
  -2 -21   1    7.20    2.60
  -2 -21   1   12.10    3.20
   2 -21  -1   12.00    4.00
   2  21  -1   21.40    5.30
  -2  21   1   13.90    4.80
  -2  21   1   21.60    3.80
   1 -21  -1  172.28   10.30
   1 -21  -1  190.38    9.70
   1 -21  -1  168.88   10.10
  -1 -21   1  171.68   10.20
  -1 -21   1  197.18   10.80
  -1  21   1  203.18   12.60
   1  21  -1  174.88   12.00
  -1  21   1  174.78    9.60
   0 -21  -1  150.08    8.20
   0 -21  -1  162.58    9.30
   0 -21   1  158.38   10.00
   0 -21  -1  150.08    9.50
   0  21  -1  150.28   10.70
   0  21   1  162.88   11.30
   0  21   1  153.08    8.30
  -1 -21  -1  186.48   10.50
   1 -21   1  192.58    9.70
   1 -21   1  206.78   11.70
  -1 -21  -1  194.88   10.70
  -1  21  -1  205.88   12.80
   1  21   1  207.98   13.10
  -1  21  -1  201.38    9.60
   2 -21   1  774.52   30.90
   2 -21   1  747.43   31.00
  -2 -21  -1  742.53   28.90
  -2 -21  -1  764.72   29.00
   2 -21   1  787.62   29.30
   2  21   1  801.72   32.90
  -2  21  -1  729.83   28.70
  -2  21  -1  808.12   32.70
   3 -21   1   56.29    5.70
   3 -21   1   51.59    7.00
   3 -21   1   63.89    8.00
  -3 -21  -1   62.89    5.60
  -3 -21  -1   48.60    5.30
  -3  21  -1   58.69    8.00
   3  21   1   57.49    5.30
  -3  21  -1   59.49    5.60
   3  21   1   49.70    5.20
   3  21   1   54.79    7.60
  -4 -21  -1    1.00    2.30
   4 -21   1    2.40    2.80
   4 -21   1    2.20    3.00
   4 -21   1    1.20    2.70
  -4  21  -1   -2.40    2.50
   4  21   1    2.00    2.70
   4  21   1   -3.30    3.00
   4  21   1   -1.40    2.10
   5 -21   1   54.29    7.60
   5 -21   1   54.09    7.40
   5 -21   1   38.10   10.70
  -5 -21  -1   43.60    4.90
  -5  21  -1   41.20    6.20
   5  21   1   39.10    8.60
   5  21   1   42.60    5.80
   6 -21   1   15.90    4.00
   6 -21   1   20.10    5.60
   6 -21   1   38.40    6.50
  -6  21  -1   16.80    4.80
   6  21   1   20.00    4.20
   6  21   1   19.60    5.70
   6  21   1   27.80    5.60
  -7 -21  -1   -1.40    3.40
   7 -21   1   -0.30    3.30
   7 -21   1   -3.50    3.80
   7 -21   1    2.10    3.50
   7  21   1    0.70    3.60
  -7  21  -1    0.10    2.60
   7  21   1    2.30    3.10
   8 -21   1  242.88   15.90
   8 -21   1  217.68   15.80
   8 -21   1  260.97   16.10
   8  21   1  267.17   17.70
  -8  21  -1  276.57   16.40
   8  21   1  258.07   15.70
   9 -21   1   -6.60    5.70
   9 -21   1   -1.40    3.70
   9 -21   1   -2.10    4.20
  -9 -21  -1    2.90    3.50
   9  21   1    7.60    4.90
   9  21   1    2.50    4.50
  -9  21  -1   -1.30    3.40
 -10 -21  -1   53.99    7.30
  10 -21   1   41.40    7.90
  10 -21   1   48.10    9.10
  10  21   1   43.10    8.20
  10  21   1   52.19    6.40
 -10  21  -1   69.79   10.20
  10  21   1   40.90    9.10
  11 -21   1  182.98   15.60
 -11 -21  -1  197.18   13.50
  11 -21   1  182.88   15.70
 -11  21  -1  196.78   15.90
  11  21   1  170.28   17.60
  11  21   1  195.18   16.20
  11 -22  -1   31.10    8.40
 -11 -22   1   28.40    7.50
  11  22  -1   43.80    9.40
  11  22  -1   23.70    7.50
  10 -22  -1   69.59   11.10
  10 -22  -1   53.89   10.50
 -10  22   1   58.39    9.40
  10  22  -1   37.90    9.20
  10  22  -1   40.20    8.60
  -9 -22   1   34.60    6.00
   9 -22  -1   40.50    8.90
   9 -22  -1   33.30    7.80
   9  22  -1   41.40    7.90
  -9  22   1   47.80    8.00
   9  22  -1   39.80    8.50
   8 -22  -1    1.40    3.80
   8 -22  -1   -0.90    4.30
  -8 -22   1    2.40    3.80
   8  22  -1    0.90    3.90
  -8  22   1    4.40    3.70
   8  22  -1   -3.70    3.40
   7 -22  -1    7.90    4.20
  -7 -22   1   11.40    3.60
   7 -22  -1    9.40    4.00
   7  22  -1   17.60    5.40
   7  22  -1   11.80    5.20
  -7  22   1    7.70    3.90
  -6 -22   1   75.99    7.20
   6 -22  -1   76.49    9.80
   6 -22  -1   78.29    8.40
   6  22  -1   80.49   10.90
   6  22  -1   70.79    7.20
   6  22  -1   71.39    7.60
  -6  22   1   81.39    8.50
  -5 -22   1    3.20    2.90
   5 -22  -1    2.60    3.40
   5 -22  -1    2.90    3.30
  -5  22   1    6.90    5.00
   5  22  -1    2.50    3.60
   5  22  -1    1.90    3.00
   5  22  -1   -0.30    2.90
  -5  22   1    1.20    3.70
  -4 -22   1    6.00    3.00
   4 -22  -1   10.50    2.90
  -4 -22   1   10.00    5.30
   4 -22  -1   -2.30    3.30
   4 -22  -1    0.90    2.50
   4  22  -1    3.10    2.70
   4  22  -1   -7.80    4.60
  -4  22   1   10.70    4.20
   4  22  -1    1.50    2.50
  -4  22   1    2.80    3.10
  -3 -22   1  105.29    7.60
   3 -22  -1  108.79    8.90
   3 -22  -1  110.09    7.70
  -3 -22   1  104.59    8.00
   3 -22  -1  107.69    8.50
  -3  22   1  117.89    9.80
  -3  22   1   84.29    7.30
   3  22  -1  105.89    9.80
  -2 -22   1   62.49    6.50
  -2 -22   1   56.09    5.90
   2 -22  -1   51.39    9.50
   2 -22  -1   67.39    6.50
  -2  22   1   64.09    5.70
   2  22  -1   67.79    8.90
  -2  22   1   59.59    8.10
   1 -22  -1   66.59    6.30
  -1 -22   1   75.89    6.50
   1 -22  -1   70.09    6.30
  -1 -22   1   56.29    6.90
   1 -22  -1   54.69    5.60
  -1  22   1   52.09    7.50
   1  22  -1   45.40    7.30
  -1  22   1   51.69    5.30
   0 -22  -1    2.20    2.70
   0 -22  -1    4.10    2.50
   0 -22   1    2.90    2.90
   0 -22  -1    1.20    2.10
   0 -22   1    0.90    2.10
   0  22  -1    4.40    3.30
   0  22   1    3.20    2.40
   0  22   1    7.80    3.50
  -1 -22  -1  304.97   14.60
  -1 -22  -1  322.27   14.70
   1 -22   1  310.17   13.70
   1 -22   1  306.77   15.80
  -1  22  -1  325.47   17.40
  -1  22  -1  299.87   13.30
   1  22   1  344.17   17.90
  -2 -22  -1   15.20    3.10
   2 -22   1   19.20    4.00
   2 -22   1   16.60    4.50
   2 -22   1   19.60    4.50
  -2 -22  -1   19.00    3.80
  -2  22  -1   27.90    4.10
   2  22   1   13.70    4.70
  -2  22  -1   28.50    6.30
  -3 -22  -1   28.50    4.20
  -3 -22  -1   23.20    3.90
   3 -22   1   24.20    5.60
   3 -22   1   27.50    5.70
   3 -22   1   29.50    5.00
  -3  22  -1   28.70    6.30
   3  22   1   19.50    5.50
   3  22   1   29.60    4.50
   3  22   1   25.10    4.20
  -3  22  -1   28.30    4.70
   4 -22   1   15.60    4.80
  -4 -22  -1    7.00    3.20
  -4 -22  -1   10.20    3.10
   4 -22   1   10.60    3.30
   4 -22   1   10.80    3.60
   4  22   1    4.30    3.20
  -4  22  -1   10.90    4.70
   4  22   1   10.20    2.60
  -4  22  -1    7.70    3.20
   5 -22   1    4.40    3.10
   5 -22   1   -2.00    4.70
   5 -22   1   17.10    5.00
  -5 -22  -1    7.20    3.00
   5  22   1    6.80    6.10
  -5  22  -1   10.40    4.80
   5  22   1    8.10    3.50
  -5  22  -1    2.80    3.00
   5  22   1   16.70    5.30
   6 -22   1    9.80    4.20
   6 -22   1   11.50    4.20
   6 -22   1   -0.20    4.30
  -6  22  -1   10.10    4.40
   6  22   1    5.90    3.70
   6  22   1   14.10    4.30
   6  22   1    8.10    4.60
  -7 -22  -1  259.77   13.10
   7 -22   1  243.48   15.30
   7 -22   1  275.67   16.40
   7 -22   1  260.07   16.60
   7  22   1  255.77   17.20
   7  22   1  254.87   15.20
  -7  22  -1  282.77   16.70
   8 -22   1   19.10    6.50
   8 -22   1    8.00    6.70
   8 -22   1   11.10    5.20
  -8  22  -1    6.50    4.50
   8  22   1   10.10    4.90
   8  22   1    6.90    5.00
   9 -22   1    2.80    4.60
   9 -22   1  -11.00    7.70
  -9 -22  -1    2.10    3.60
   9 -22   1    2.00    4.40
   9  22   1   -2.00    4.80
   9  22   1    6.50    4.60
  -9  22  -1   -7.40    3.20
  10 -22   1   17.50    7.10
 -10 -22  -1   19.40    5.30
  10  22   1   24.10    6.90
 -10  22  -1   22.10    6.70
  10  22   1   18.60    7.50
  11 -22   1   -9.10    5.00
  11 -22   1   -6.90    4.90
 -11  22  -1   -0.30    4.70
  11  22   1    9.70    6.10
  11  22   1    6.70    6.60
  11 -23  -1   20.80    6.90
 -11 -23   1   17.50    7.20
  11 -23  -1   17.00    6.80
 -11  23   1   14.90    6.60
  11  23  -1    6.10    6.10
  11  23  -1   20.60    7.40
 -10 -23   1    4.50    5.10
  10 -23  -1    3.10    5.30
  10 -23  -1   -5.00    5.00
  10  23  -1    8.10    5.80
 -10  23   1   -2.40    4.30
  10  23  -1   -8.60    4.80
   9 -23  -1    8.70    4.70
   9 -23  -1   -0.10    4.00
  -9 -23   1    0.10    6.40
  -9  23   1    0.90    4.00
   9  23  -1   -4.20    4.40
   9  23  -1   -0.40    4.40
   8 -23  -1   41.60    8.70
  -8 -23   1   56.19    7.60
   8 -23  -1   29.10    6.90
  -8  23   1   36.10    7.70
   8  23  -1   43.90    8.80
   8  23  -1   33.40    6.10
   7 -23  -1   21.50    6.00
   7 -23  -1   29.50    6.70
  -7 -23   1   30.30    5.60
  -7  23   1   25.80    6.40
   7  23  -1   25.40    6.20
   7  23  -1   21.60    5.60
   6 -23  -1    2.50    3.30
  -6 -23   1    5.10    3.70
   6  23  -1    0.60    3.40
   6  23  -1   -2.00    3.40
  -6  23   1    1.10    3.30
   6  23  -1    6.40    3.90
   5 -23  -1    0.90    4.00
   5 -23  -1   -0.10    2.90
  -5 -23   1    7.40    3.10
   5  23  -1    2.50    3.00
   5  23  -1    6.60    3.60
  -5  23   1   -0.80    3.10
   5  23  -1    3.00    3.90
   4 -23  -1    2.30    3.30
  -4 -23   1    4.70    3.40
  -4 -23   1    8.90    3.30
   4 -23  -1    8.60    3.40
   4  23  -1   13.40    3.20
   4  23  -1    7.80    4.20
   4  23  -1    5.30    3.00
  -4  23   1    6.20    3.80
  -4  23   1    5.30    3.40
   3 -23  -1   38.20    6.00
  -3 -23   1   27.80    4.90
   3 -23  -1   21.20    4.20
  -3 -23   1   18.00    4.80
  -3  23   1   34.00    9.50
  -3  23   1   22.20    4.00
   3  23  -1   21.30    5.80
  -2 -23   1   86.49    8.00
   2 -23  -1   95.09    7.80
  -2 -23   1   85.89    8.10
   2 -23  -1   86.59    7.00
  -2  23   1   84.39    7.00
   2  23  -1   97.19   13.70
  -2  23   1   77.89    8.90
  -1 -23   1   24.00    5.10
   1 -23  -1   24.90    4.60
   1 -23  -1   35.10    4.90
   1 -23  -1   27.20    4.90
  -1 -23   1   38.80    6.00
  -1  23   1   44.90    7.40
   1  23  -1   22.70    5.60
  -1  23   1   28.10    4.10
   0 -23  -1   44.20    4.70
   0 -23   1   32.20    5.30
   0 -23  -1   32.50    5.20
   0 -23   1   30.80    5.60
   0 -23  -1   39.50    5.40
   0  23  -1   36.80    6.60
   0  23   1   56.69    8.60
   1 -23   1  164.68   11.20
  -1 -23  -1  168.18   10.10
   1 -23   1  161.68    8.90
  -1 -23  -1  171.88   11.20
   1  23   1  190.18   12.90
  -1  23  -1  208.68   13.90
  -2 -23  -1   10.50    3.10
   2 -23   1    6.40    3.40
   2 -23   1    8.50    4.30
   2 -23   1    5.70    3.10
   2  23   1    3.50    4.30
  -2  23  -1    5.30    2.60
  -3 -23  -1   57.49    5.90
   3 -23   1   60.99    8.10
  -3 -23  -1   54.49    6.00
   3 -23   1   64.49    6.20
   3 -23   1   64.89    8.70
  -3  23  -1   64.99    8.70
   3  23   1   67.29   10.20
  -3  23  -1   56.99    5.70
   4 -23   1    7.20    3.40
   4 -23   1   11.40    4.80
   4 -23   1    4.10    3.70
  -4 -23  -1    1.30    3.00
  -4 -23  -1    5.50    2.90
   4  23   1    5.50    3.40
   4  23   1    9.50    4.00
  -4  23  -1    3.80    3.40
  -4  23  -1    2.90    3.60
   4  23   1    2.20    3.00
   5 -23   1   12.10    4.20
   5 -23   1   10.60    6.00
  -5 -23  -1   10.80    3.10
   5 -23   1   15.70    4.70
  -5  23  -1    8.10    4.10
   5  23   1   11.60    4.40
   5  23   1    8.70    3.80
   5  23   1   -0.10    3.60
   6 -23   1   46.40    7.90
   6 -23   1   47.60    7.70
   6 -23   1   42.50    7.50
   6  23   1   47.30    8.80
  -6  23  -1   52.49    8.20
   6  23   1   33.70    5.70
   7 -23   1    7.80    4.50
   7 -23   1   12.00    5.30
   7 -23   1   10.40    5.40
   7  23   1    8.70    4.60
   7  23   1    7.40    5.00
  -7  23  -1    6.40    4.30
   8 -23   1   46.60   10.70
   8 -23   1   52.59    8.40
   8 -23   1   33.90    9.00
   8  23   1   55.39   10.10
  -8  23  -1   32.60    7.10
   9 -23   1    1.10    4.20
   9 -23   1   -7.30    9.50
   9 -23   1   13.10    5.90
   9  23   1   13.10    5.00
   9  23   1    5.80    6.60
  -9  23  -1   11.30    6.00
  10 -23   1   44.20    8.70
  10 -23   1   37.00    8.30
 -10  23  -1   53.49   10.20
  10  23   1   38.50    9.10
  10  23   1   46.10   11.10
 -10 -24   1    6.70    5.90
  10 -24  -1    6.40    5.70
  10 -24  -1    6.30    5.50
  10  24  -1   11.10    6.50
  10  24  -1    8.10    7.20
   9 -24  -1   45.30    8.40
   9 -24  -1   54.99    8.70
  -9 -24   1   44.80    7.60
   9  24  -1   56.69   10.70
   9  24  -1   55.69    9.50
  -9  24   1   58.39    9.10
   8 -24  -1    0.60    3.90
  -8 -24   1    8.30    4.50
   8  24  -1    5.70    6.00
  -8  24   1    7.90    4.80
   8  24  -1    3.40    4.80
   7 -24  -1    8.00    4.40
  -7 -24   1    7.40    4.50
   7  24  -1   13.30    5.50
  -7  24   1   10.90    4.70
   7  24  -1   10.90    4.90
   6 -24  -1   22.50    6.00
   6 -24  -1   17.00    5.30
   6 -24  -1   14.60    4.50
  -6 -24   1   15.70    4.60
   6  24  -1   21.40    5.40
  -6  24   1   39.60    7.50
   6  24  -1   21.20    6.60
   6  24  -1   16.70    5.00
  -5 -24   1    8.50    3.60
   5 -24  -1    5.40    3.80
  -5 -24   1    9.40    4.10
   5 -24  -1    2.70    4.90
   5 -24  -1    7.60    3.20
  -5  24   1    7.50    4.20
   5  24  -1    8.40    4.10
   5  24  -1    7.90    3.70
   5  24  -1   11.50    4.00
  -4 -24   1   13.70    4.50
   4 -24  -1   11.10    3.50
   4 -24  -1   11.90    4.60
  -4 -24   1    5.90    3.00
   4 -24  -1   17.70    5.20
  -4  24   1    6.60    3.50
  -4  24   1   10.30    4.00
   4  24  -1    7.20    4.30
   4  24  -1   18.50    3.90
  -3 -24   1   18.90    4.50
   3 -24  -1   40.10    6.30
  -3 -24   1   27.00    4.90
   3 -24  -1   35.30    5.50
  -3  24   1   23.80    5.70
   3  24  -1   34.80    7.00
  -2 -24   1    8.90    3.50
   2 -24  -1    3.80    3.10
   2 -24  -1    4.80    3.30
  -2 -24   1    4.10    3.20
   2 -24  -1    6.90    3.00
   2  24  -1    5.20    4.00
  -2  24   1    9.20    4.10
  -2  24   1   -1.30    2.50
  -1 -24   1    3.30    4.20
   1 -24  -1   -0.80    2.50
   1 -24  -1    7.40    2.90
  -1 -24   1    3.90    3.00
   1 -24  -1    2.30    3.90
  -1  24   1    5.50    2.60
   1  24  -1    3.80    3.70
  -1  24   1    2.90    4.70
   0 -24  -1  234.38   11.30
   0 -24   1  239.08   16.00
   0 -24   1  223.68   13.40
   0 -24  -1  238.18   12.90
   0 -24  -1  234.08   12.90
   0  24   1  264.37   16.40
   0  24  -1  258.67   15.50
   0  24   1  229.08   11.30
  -1 -24  -1   28.50    4.80
  -1 -24  -1   27.40    5.30
   1 -24   1   29.70    4.50
   1  24   1   23.60    6.00
  -1  24  -1   33.30    7.10
  -2 -24  -1    2.70    2.70
  -2 -24  -1    1.40    3.20
   2 -24   1   -2.00    3.30
  -2  24  -1   -1.10    2.40
  -2  24  -1   -4.60    3.20
   2  24   1   -2.30    4.00
  -3 -24  -1  330.57   15.40
   3 -24   1  314.57   17.30
   3 -24   1  327.97   15.70
  -3 -24  -1  304.17   14.90
  -3  24  -1  371.86   19.00
  -3  24  -1  297.27   14.90
   3  24   1  319.47   18.60
   4 -24   1   27.70    6.40
   4 -24   1   27.50    7.80
   4 -24   1   27.50    5.40
  -4 -24  -1   21.80    4.20
  -4 -24  -1   33.20    5.30
   4  24   1   29.00    4.50
  -4  24  -1   39.10    7.50
   4  24   1   26.00    5.00
  -4  24  -1   23.90    4.70
   4  24   1   21.40    6.70
   5 -24   1   -1.40    4.30
   5 -24   1    2.90    3.80
  -5 -24  -1    4.00    2.50
   5 -24   1    3.10    3.40
   5  24   1   -1.00    3.50
  -5  24  -1    4.80    4.00
   5  24   1   -0.10    3.80
   5  24   1    6.70    3.70
   6 -24   1    0.10    3.40
   6 -24   1   -5.10    5.20
   6 -24   1    6.90    4.20
  -6  24  -1    0.70    3.60
   6  24   1   -0.50    4.30
   6  24   1    3.60    3.90
   7 -24   1    0.90    5.40
   7 -24   1    1.80    3.90
  -7 -24  -1    0.70    3.10
  -7  24  -1    4.30    4.30
   7  24   1    0.60    4.00
   7  24   1    3.60    5.10
   8 -24   1    4.90    4.30
   8 -24   1    8.70    5.00
  -8 -24  -1    8.40    3.70
   8  24   1    3.90    5.30
   8  24   1    1.00    5.70
  -8  24  -1   -0.40    3.70
   9 -24   1  113.89   12.40
   9 -24   1  113.19   12.00
   9  24   1  103.69   11.90
   9  24   1   91.09   13.30
  -9  24  -1  126.69   14.00
  10 -24   1   50.39    9.60
  10 -24   1   37.10    8.30
  10  24   1   37.40    9.70
 -10  24  -1   51.89    9.80
  10  24   1   45.20    9.20
  10 -25  -1   -3.50    5.00
  10 -25  -1    7.30    6.40
 -10 -25   1    5.90    6.30
 -10  25   1    4.60    5.30
  10  25  -1    3.20    6.30
  10  25  -1   -3.70    5.70
   9 -25  -1    5.10    5.20
   9 -25  -1    8.40    5.40
  -9 -25   1   -3.50    5.10
   9  25  -1    5.90    5.80
  -9  25   1    6.80    5.00
   8 -25  -1    5.60    4.70
  -8 -25   1    2.10    3.90
   8 -25  -1    2.70    4.20
   8  25  -1   -9.20    4.70
   8  25  -1    3.80    5.10
  -8  25   1    2.90    4.50
  -7 -25   1   11.40    4.50
   7 -25  -1   11.80    6.20
   7 -25  -1    1.70    4.30
   7 -25  -1   20.30    6.10
   7  25  -1   12.10    4.40
  -7  25   1   12.10    5.60
   7  25  -1    5.90    5.10
   6 -25  -1   31.70    6.40
   6 -25  -1   37.30    6.40
  -6 -25   1   25.90    5.40
   6 -25  -1   25.80    7.10
   6  25  -1   36.10    5.80
   6  25  -1   26.60    5.10
   6  25  -1   29.40    7.10
  -6  25   1   49.50    8.80
   5 -25  -1  110.09    9.80
   5 -25  -1  107.49   10.60
  -5 -25   1  111.69    8.60
   5 -25  -1  123.69   10.00
  -5 -25   1  125.19    9.40
  -5  25   1  123.69   10.90
   5  25  -1  119.59   11.60
   5  25  -1  111.99    9.00
   5  25  -1  112.79    8.90
  -4 -25   1    1.50    3.10
   4 -25  -1    2.10    3.50
   4 -25  -1    5.00    4.00
   4 -25  -1    5.60    3.50
  -4 -25   1   11.10    4.10
  -4  25   1    4.80    3.90
   4  25  -1    9.00    4.50
  -4  25   1    9.00    3.80
   3 -25  -1  184.48   11.60
   3 -25  -1  158.48   10.30
  -3 -25   1  171.28   10.70
  -3 -25   1  152.28   10.40
  -3  25   1  186.08   12.90
   3  25  -1  172.78   13.30
  -3  25   1  163.88   10.30
  -2 -25   1    6.90    3.70
   2 -25  -1   11.30    3.50
   2 -25  -1    3.20    3.20
   2 -25  -1    8.00    3.40
  -2 -25   1    5.80    3.60
   2  25  -1    6.50    4.60
  -2  25   1    7.90    3.20
  -2  25   1    4.30    3.80
  -1 -25   1   10.10    4.50
   1 -25  -1    7.40    4.40
   1 -25  -1   12.80    3.80
   1 -25  -1    2.80    2.70
  -1 -25   1   13.60    4.00
  -1  25   1    9.20    4.20
   1  25  -1    7.10    4.50
  -1  25   1    5.00    2.90
   0 -25   1  107.89   11.00
   0 -25  -1  102.69    8.80
   0 -25  -1  105.49    8.20
   0 -25   1   99.59    8.60
   0  25   1  104.69   10.10
   0  25  -1  118.09   10.70
  -1 -25  -1   56.09    6.00
   1 -25   1   53.49    7.60
  -1 -25  -1   52.09    7.00
   1  25   1   63.69    9.40
  -1  25  -1   58.09    9.10
   2 -25   1    8.40    4.60
   2 -25   1   11.90    5.90
  -2 -25  -1    7.40    3.50
   2 -25   1    7.30    3.40
  -2 -25  -1    8.10    3.40
  -2  25  -1    4.70    2.90
  -2  25  -1    8.50    4.60
   2  25   1   15.00    5.70
   3 -25   1   19.80    4.20
   3 -25   1   18.70    5.20
  -3 -25  -1   10.00    3.60
  -3 -25  -1   20.30    4.50
   3 -25   1   13.50    4.40
   3  25   1   13.00    4.50
  -3  25  -1    5.40    3.80
  -3  25  -1    9.20    4.80
   4 -25   1   95.39    8.30
   4 -25   1  112.29    9.90
   4 -25   1   88.39   10.30
  -4 -25  -1   96.49    7.20
  -4 -25  -1   91.09    8.10
  -4  25  -1   78.99    7.70
   4  25   1   95.49   10.80
  -4  25  -1   99.69   10.00
   4  25   1   96.99    7.90
   4  25   1   79.79    7.50
   5 -25   1    8.50    4.80
   5 -25   1    0.90    5.20
  -5 -25  -1    1.40    2.90
   5 -25   1    2.20    3.40
   5  25   1    3.10    3.20
   5  25   1   -2.00    4.10
  -5  25  -1   -0.10    4.00
   5  25   1    1.50    4.40
   6 -25   1   12.40    4.70
  -6 -25  -1   13.90    4.20
  -6 -25  -1   11.60    3.80
   6 -25   1   14.00    6.50
   6 -25   1   22.70    6.20
   6  25   1   12.50    4.90
  -6  25  -1   15.60    5.40
   6  25   1   24.20    6.90
   7 -25   1   -9.10    6.80
   7 -25   1    4.10    4.20
   7 -25   1    2.20    3.80
  -7 -25  -1   -0.10    3.30
   7  25   1    7.50    6.40
   7  25   1   -3.50    4.10
  -7  25  -1    2.10    4.40
   8 -25   1   37.10    7.70
   8 -25   1   35.90    8.10
   8  25   1   35.20    7.30
  -8  25  -1   53.79    9.40
   8  25   1   20.40    7.50
   9 -25   1   53.99    9.10
   9 -25   1   69.19   10.70
   9  25   1   57.49   10.90
   9  25   1   44.50    9.80
  -9  25  -1   58.09    9.60
   9 -26  -1    7.40    5.90
   9 -26  -1   -4.60    5.10
  -9 -26   1   -7.00    4.90
  -9  26   1    5.00    5.50
   9  26  -1   -3.50    5.20
   9  26  -1   -1.40    5.10
   8 -26  -1    2.00    4.90
   8 -26  -1    1.40    4.80
  -8 -26   1    2.40    5.00
  -8  26   1    1.00    4.90
   8  26  -1   -8.00    5.00
   7 -26  -1   10.20    5.00
   7 -26  -1    8.10    8.90
   7 -26  -1    2.70    4.20
   7  26  -1    9.20    5.30
  -7  26   1    7.00    5.10
   7  26  -1   10.70    4.70
   6 -26  -1    6.00    4.80
   6 -26  -1    5.50    6.40
   6 -26  -1    7.90    4.60
  -6 -26   1   11.20    4.30
  -6 -26   1    1.20    4.20
   6  26  -1    6.40    4.70
   6  26  -1   -1.20    4.50
  -6  26   1    5.20    4.90
   6  26  -1   10.20    4.80
   5 -26  -1   20.90    6.80
   5 -26  -1   18.50    5.20
  -5 -26   1   20.00    5.30
  -5 -26   1   13.20    4.10
   5 -26  -1   15.30    4.90
  -5  26   1   16.40    5.50
   5  26  -1   22.00    7.20
   5  26  -1   13.60    4.20
   5  26  -1   15.80    4.50
  -4 -26   1   42.00    7.00
  -4 -26   1   40.50    5.80
   4 -26  -1   51.39    7.60
   4 -26  -1   35.00    6.60
   4 -26  -1   31.90    6.40
   4  26  -1   41.20    8.70
  -4  26   1   50.69    8.70
   3 -26  -1   25.10    5.50
  -3 -26   1   26.80    6.00
   3 -26  -1   26.00    5.40
  -3 -26   1   24.10    5.20
   3  26  -1   16.00    5.90
  -3  26   1   24.20    6.50
  -3  26   1   33.10    5.40
  -2 -26   1  110.09    9.20
  -2 -26   1  117.79   10.00
   2 -26  -1  114.29    9.50
   2 -26  -1  125.19    8.90
   2  26  -1  114.29   11.10
  -2  26   1  115.29    8.20
  -2  26   1  110.79   10.90
  -1 -26   1  151.28   11.20
   1 -26  -1  169.38   11.40
   1 -26  -1  156.28   11.20
  -1 -26   1  150.08   11.10
  -1  26   1  158.88    9.10
   1  26  -1  176.18   13.00
  -1  26   1  163.88   12.70
   0 -26   1   23.90    5.50
   0 -26  -1   33.50    5.70
   0 -26  -1   37.50    5.90
   0  26  -1   48.40    7.90
   0  26   1   27.10    6.40
   1 -26   1   24.60    5.60
  -1 -26  -1   43.60    6.90
  -1 -26  -1   33.40    5.10
   1  26   1   41.50    8.30
  -1  26  -1   40.40    7.40
  -2 -26  -1   -0.50    2.40
   2 -26   1    4.40    3.60
  -2 -26  -1   -3.20    3.40
   2 -26   1    0.80    3.00
   2 -26   1   -0.20    3.10
  -2  26  -1    0.80    2.60
   2  26   1   -0.30    3.30
  -2  26  -1   -2.00    3.90
   3 -26   1   12.00    5.00
  -3 -26  -1   15.70    4.30
   3 -26   1   15.50    4.70
  -3 -26  -1    6.00    3.10
   3 -26   1   17.50    6.20
  -3  26  -1   17.40    6.00
   3  26   1   16.60    5.80
   4 -26   1   59.29    9.30
   4 -26   1   51.29    7.60
  -4 -26  -1   59.09    8.90
   4 -26   1   68.69    8.40
  -4 -26  -1   46.00    5.90
   4  26   1   56.99    8.90
  -4  26  -1   54.49    7.00
  -4  26  -1   61.49    9.10
   5 -26   1   36.40    6.80
   5 -26   1   27.80    7.90
  -5 -26  -1   19.80    4.40
   5 -26   1   31.60    7.30
  -5 -26  -1   35.50    6.20
  -5  26  -1   26.60    6.40
   5  26   1   22.80    7.20
   5  26   1   36.20    5.60
   5  26   1   29.80    5.30
   6 -26   1   29.40    7.00
   6 -26   1    6.30    7.60
   6 -26   1   22.70    5.20
   6  26   1   14.00    4.90
   6  26   1   30.60    8.20
  -6  26  -1   26.90    6.40
   7 -26   1   66.69   10.10
   7 -26   1   39.40    8.00
   7  26   1   40.60    9.20
   7  26   1   46.60    7.90
  -7  26  -1   56.79    9.80
   8 -26   1    7.20    5.10
   8 -26   1    9.50    5.80
   8  26   1    0.40    5.20
  -8  26  -1   -7.50    5.60
   8  26   1    3.50    8.20
  -8 -27   1    0.70    4.90
   8 -27  -1    3.80    5.20
   8 -27  -1    8.60    5.80
  -8  27   1    6.00    6.30
   8  27  -1    1.50    5.40
   8  27  -1    7.20    6.30
   7 -27  -1   19.70    6.00
   7 -27  -1   16.30    6.10
  -7 -27   1   23.40    6.60
  -7  27   1   18.20    6.50
   7  27  -1   20.40    6.70
   7  27  -1   20.70    6.60
   6 -27  -1   16.10    5.90
   6 -27  -1   23.50    7.90
  -6 -27   1   28.00    5.90
  -6 -27   1   10.50    4.40
   6 -27  -1   19.80    8.30
   6  27  -1   17.70    5.40
   6  27  -1   25.00    7.10
   6  27  -1   14.50    5.90
  -6  27   1   25.40    6.70
  -5 -27   1   52.99    7.20
   5 -27  -1   58.59    9.20
   5 -27  -1   59.59    8.40
   5 -27  -1   48.40    8.00
  -5 -27   1   68.29    7.90
  -5  27   1   52.19    8.80
   5  27  -1   65.39   10.90
  -4 -27   1    2.80    4.00
   4 -27  -1    3.60    4.30
   4 -27  -1   -4.90    4.90
   4 -27  -1    0.00    3.70
  -4 -27   1   -1.80    3.50
  -4  27   1   -2.60    3.80
   4  27  -1    0.50    4.20
   3 -27  -1   -0.40    3.50
  -3 -27   1    2.60    3.50
  -3 -27   1    0.30    3.80
   3 -27  -1    3.70    3.80
  -3  27   1   13.20    5.10
  -3  27   1    4.40    3.60
   3  27  -1   10.90    6.10
  -2 -27   1   20.80    5.90
   2 -27  -1   33.20    6.90
   2 -27  -1   32.00    6.10
  -2 -27   1   33.40    6.30
   2 -27  -1   30.70    5.60
   2  27  -1   22.20    6.40
  -2  27   1   21.10    4.50
  -2  27   1   33.20    7.10
  -1 -27   1   10.50    4.30
   1 -27  -1   15.70    5.10
   1 -27  -1    8.10    4.20
  -1 -27   1   12.60    4.90
  -1  27   1   13.90    5.40
   1  27  -1    5.80    4.20
   0 -27  -1   13.10    4.30
   0 -27  -1   17.60    4.70
   0 -27   1   12.60    4.50
   0 -27   1   12.00    4.70
   0  27   1   20.40    5.40
   0  27  -1   15.40    5.20
   1 -27   1    4.70    3.10
  -1 -27  -1   -1.10    2.60
  -1 -27  -1    2.10    3.70
   1  27   1    0.70    4.20
  -1  27  -1    4.00    5.00
   2 -27   1    4.00    3.80
  -2 -27  -1   -0.90    3.60
   2 -27   1    3.70    4.10
   2 -27   1   -0.60    3.20
  -2 -27  -1   -0.80    3.10
  -2  27  -1    2.90    2.80
  -2  27  -1    0.20    4.50
   2  27   1    2.60    4.80
  -3 -27  -1    3.00    3.60
   3 -27   1    4.00    3.50
  -3 -27  -1    0.30    3.70
   3 -27   1    5.50    3.80
   3 -27   1    2.30    5.70
  -3  27  -1    6.90    3.40
  -3  27  -1    7.30    4.60
   3  27   1    7.50    5.30
  -4 -27  -1    7.10    4.40
  -4 -27  -1    2.70    3.30
   4 -27   1    7.40    6.30
   4 -27   1   10.20    4.60
   4 -27   1    2.50    4.00
  -4  27  -1    7.10    4.80
   4  27   1    1.20    4.20
  -5 -27  -1    7.40    3.90
  -5 -27  -1    3.80    3.70
   5 -27   1    1.90    3.80
   5 -27   1    0.30    4.00
   5 -27   1    3.20    6.80
  -5  27  -1   -2.60    4.30
   5  27   1   -0.50    5.10
   5  27   1    6.20    4.10
   5  27   1    1.00    4.50
   6 -27   1    5.30    5.00
  -6 -27  -1    6.00    3.70
   6 -27   1    6.20    4.40
   6  27   1    6.20    5.90
   6  27   1    6.30    4.70
  -6  27  -1   -4.60    4.60
   7 -27   1   25.50    6.90
   7 -27   1   17.40    6.10
  -7 -27  -1   17.70    5.10
   7  27   1   24.30    6.40
   8 -27   1    8.70    6.10
   8 -27   1    0.20    5.40
   8  27   1    0.30    5.10
   8  27   1   -6.10    6.00
  -8  27  -1   -8.30    4.70
   7 -28  -1   56.09    9.20
  -7 -28   1   51.89    7.30
   7 -28  -1   78.59   10.60
  -7 -28   1   64.29    9.20
   7  28  -1   55.29    8.40
   7  28  -1   54.89   10.80
  -7  28   1   68.39   15.90
   6 -28  -1   -2.10    4.00
   6 -28  -1    5.30    5.30
  -6 -28   1    4.80    4.00
   6  28  -1    1.50    5.40
   6  28  -1    1.30    4.50
  -6  28   1   11.70    5.90
  -5 -28   1   45.10    7.30
   5 -28  -1   14.90    8.90
   5 -28  -1   40.90    7.50
   5 -28  -1   41.40    7.60
  -5 -28   1   20.70    4.80
  -5  28   1   24.50    6.50
   5  28  -1   31.60    7.80
   4 -28  -1   57.49    9.90
  -4 -28   1   64.89    8.70
   4 -28  -1   74.49   10.10
   4 -28  -1   83.19    9.80
  -4 -28   1   66.69    8.60
  -4  28   1   72.29   10.90
   4  28  -1   59.39    9.80
  -3 -28   1    4.40    4.90
  -3 -28   1    8.50    4.20
   3 -28  -1   16.80    4.80
   3 -28  -1   14.00    5.00
  -3  28   1   10.00    4.50
   3  28  -1   25.70    6.50
  -3  28   1   13.60    5.60
   2 -28  -1   85.79    7.80
   2 -28  -1   59.09    8.60
   2 -28  -1   84.39    8.90
  -2 -28   1   84.09    9.30
  -2 -28   1   74.99    8.60
  -2  28   1  106.49   11.70
   2  28  -1  100.69   13.40
  -1 -28   1   27.00    7.00
  -1 -28   1   44.40    7.20
   1 -28  -1   42.90    6.50
   1 -28  -1   36.30    7.20
   1  28  -1   20.10    5.90
  -1  28   1   37.10    8.70
   0 -28  -1    6.70    3.70
   0 -28  -1   20.70    5.30
   0 -28   1    8.60    4.20
   0 -28   1    5.50    5.60
   0  28  -1    8.00    4.70
   0  28   1    8.20    5.40
   1 -28   1    1.00    3.70
   1 -28   1   -2.60    6.50
  -1 -28  -1    2.30    3.30
  -1 -28  -1    5.00    3.70
  -1  28  -1    0.00    4.40
   1  28   1    5.90    5.10
  -2 -28  -1   49.20    6.60
  -2 -28  -1   56.29    7.20
   2 -28   1   45.60    8.40
   2 -28   1   57.59    8.50
  -2  28  -1   53.69    9.30
   2  28   1   59.19   10.30
  -3 -28  -1    4.90    4.60
  -3 -28  -1    7.40    3.70
   3 -28   1    5.60    4.10
   3 -28   1   11.70    6.40
   3 -28   1    4.80    4.50
  -3  28  -1   17.90    6.60
   3  28   1    8.60    6.30
  -3  28  -1    4.60    4.20
   4 -28   1    2.20    4.40
  -4 -28  -1    4.80    3.90
  -4 -28  -1    0.80    4.20
   4 -28   1    3.90    4.10
   4 -28   1   -9.80    6.90
  -4  28  -1    9.10    5.50
   4  28   1    1.70    4.90
  -5 -28  -1   29.40    5.70
   5 -28   1   15.00    6.00
  -5 -28  -1   17.40    4.50
   5 -28   1   21.80    5.80
  -5  28  -1   20.50    6.90
   5  28   1   21.90    6.60
   5  28   1    9.80    4.90
  -6 -28  -1    7.30    5.40
   6 -28   1    8.80    5.10
   6 -28   1    6.60    4.90
   6  28   1    3.50    4.80
   7 -28   1    1.00    5.10
   7 -28   1    0.30    5.40
   7  28   1   13.10    6.10
  -7  28  -1    9.20    5.60
   7  28   1    8.80    6.60
  -6 -29   1    5.40    6.20
   6 -29  -1    4.30    5.10
   6 -29  -1    3.90    5.30
  -6 -29   1   -2.00    3.80
   6  29  -1    3.90    4.80
   6  29  -1   -2.90    5.10
  -6  29   1    5.70    5.60
   5 -29  -1   78.39    9.80
   5 -29  -1   60.39    9.10
  -5 -29   1   51.89    8.30
  -5  29   1   66.59   10.70
   4 -29  -1   96.49   10.60
   4 -29  -1  102.99    9.80
  -4 -29   1   90.59    9.00
  -4 -29   1   86.69    9.90
   4  29  -1   85.19   12.10
  -4  29   1  108.19   11.80
  -3 -29   1   38.60    6.80
   3 -29  -1   44.20    7.60
   3 -29  -1   48.30    7.50
  -3 -29   1   26.50    6.90
  -3  29   1   39.90    8.40
   3  29  -1   45.30    9.30
  -2 -29   1   22.70    5.50
   2 -29  -1   13.10    6.00
  -2 -29   1   17.80    6.20
   2 -29  -1   18.30    4.50
   2 -29  -1   13.20    4.90
  -2  29   1   21.10    6.90
   2  29  -1   24.90    7.40
   1 -29  -1   82.89    8.90
   1 -29  -1   72.69    9.60
  -1 -29   1   62.29    9.20
  -1 -29   1   69.49    9.00
   1  29  -1   58.39   10.70
  -1  29   1   79.79   11.60
   0 -29   1   20.90    6.20
   0 -29  -1   16.40    4.70
   0 -29   1    8.10    4.80
   0 -29  -1   24.20    6.80
   0  29   1   19.40    7.50
   0  29  -1   10.20    5.90
   1 -29   1   -1.30    4.30
   1 -29   1   -2.40    6.20
  -1 -29  -1    3.60    3.70
  -1 -29  -1    8.70    4.90
  -1  29  -1    4.30    4.60
   1  29   1    6.70    5.90
  -2 -29  -1   18.10    5.70
  -2 -29  -1    6.50    4.00
   2 -29   1   13.90    5.30
   2 -29   1    5.10    7.10
   2  29   1   17.10    7.50
  -2  29  -1   21.80    6.70
   3 -29   1   36.40    6.60
  -3 -29  -1   35.00    6.00
   3 -29   1   53.09   13.80
   3 -29   1   38.80    8.20
  -3  29  -1   33.00    8.30
   3  29   1   38.80    8.50
  -4 -29  -1    1.40    3.70
   4 -29   1    7.80    4.90
   4 -29   1    5.50    5.00
  -4 -29  -1   13.10    4.60
  -4  29  -1    3.10    4.70
   4  29   1    2.00    6.30
   5 -29   1   11.60    5.30
  -5 -29  -1   13.10    5.20
  -5 -29  -1    7.80    4.90
   5 -29   1    9.90    5.70
  -5  29  -1   22.70    7.90
   6 -29   1   74.49   10.40
   6 -29   1   63.79   10.10
  -6  29  -1   72.79   10.50
   6  29   1   44.60    7.50
   6  29   1   46.00   10.00
   5 -30  -1    4.50    5.70
   5 -30  -1    2.00    5.20
  -5 -30   1   -1.50    4.20
  -5  30   1    4.10    5.60
   5  30  -1   -4.70    6.20
   4 -30  -1   19.50    6.00
  -4 -30   1   20.90    7.30
   4 -30  -1    7.40    5.90
  -4 -30   1    9.90    4.40
   4  30  -1   10.80    6.70
   3 -30  -1    6.20    4.80
  -3 -30   1    5.70    6.20
   3 -30  -1    6.50    4.70
  -3  30   1    0.10    5.20
  -2 -30   1   22.20    7.30
   2 -30  -1   12.00    6.90
   2 -30  -1   12.70    5.40
  -2 -30   1   24.60    5.70
   2  30  -1    2.30    5.80
  -2  30   1    6.00    6.10
  -1 -30   1    6.20    6.20
   1 -30  -1   17.40    5.50
   1 -30  -1    9.70    6.10
  -1 -30   1    0.10    4.10
  -1  30   1   12.50    6.80
   1  30  -1    5.40    6.30
   0 -30  -1    2.80    3.80
   0 -30  -1    8.50    6.70
   0 -30   1    3.30    7.30
   0 -30   1    3.20    4.20
   0  30   1   13.20    6.60
   0  30  -1    2.20    6.00
   1 -30   1   25.50    6.50
  -1 -30  -1   31.70    6.20
  -1 -30  -1   19.10    6.70
  -1  30  -1   24.50    7.90
   1  30   1   39.80    9.00
  -2 -30  -1   36.80    6.40
   2 -30   1   42.40    8.30
  -2 -30  -1   31.20    7.40
  -2  30  -1   30.40    7.80
   2  30   1   38.70    9.90
   3 -30   1    6.50    5.00
  -3 -30  -1    1.50    6.20
   3 -30   1    9.80    5.40
  -3 -30  -1    0.30    5.60
   3  30   1   14.80    9.00
   4 -30   1   47.40    7.50
  -4 -30  -1   43.80    6.30
  -4 -30  -1   46.60    7.60
   4 -30   1   42.80    8.20
  -4  30  -1   45.10    8.60
   4  30   1   37.80    8.80
  -5 -30  -1   30.20    5.90
   5 -30   1   35.20    7.40
  -5 -30  -1   38.90    7.40
   5 -30   1   21.60    6.20
   5  30   1   39.60    9.30
  -5  30  -1   28.40    7.40
   4  31  -1   17.60    7.00
   3 -31  -1    9.90    5.40
   3 -31  -1   15.90    5.90
  -3 -31   1   10.00    5.20
   3  31  -1    4.00    6.40
  -3  31   1   -4.60    4.90
  -2 -31   1   -0.40    4.30
   2 -31  -1   -0.20    4.40
  -2  31   1  -11.30    5.10
   2  31  -1    4.80    6.60
  -1 -31   1    8.70    4.80
   1 -31  -1   14.70    5.80
   1  31  -1   -5.30    5.90
   0 -31  -1    3.20    4.40
   0 -31  -1    3.00    7.40
   0  31  -1   -0.10    5.50
   0  31   1    1.00   10.30
  -1 -31  -1    5.50    4.40
  -1 -31  -1    0.30    6.60
   1  31   1   -0.90    7.70
  -1  31  -1   14.40    6.90
  -2 -31  -1   10.70    4.80
  -2 -31  -1    6.40    7.60
   2  31   1    8.90    7.10
  -2  31  -1   12.90    6.10
  -3 -31  -1   11.50    6.60
  -3 -31  -1    2.30    4.50
  -3  31  -1    1.00    6.60
   3  31   1   21.30    8.00
  16   0  -2  124.59   14.10
 -16   0   2  133.39   13.50
  15   0  -2    3.80    5.10
 -15   0   2    5.50    9.50
  15   0  -2    5.30    5.50
 -15   0   2    5.90    4.50
  15   0  -2   -1.10    4.50
  14   0  -2   56.19    9.70
 -14   0   2   57.39   10.00
  14   0  -2   76.59   11.20
  14   0  -2   61.39    9.80
 -14   0   2   63.49    9.30
  13   0  -2   85.19   11.60
 -13   0   2   85.29    8.90
  13   0  -2   66.29    9.90
 -13   0   2   74.19   10.30
  13   0  -2   63.19    9.30
 -12   0   2   48.90    7.90
  12   0  -2   69.29   10.60
 -12   0   2   51.99    7.40
  12   0  -2   79.99    8.80
  12   0  -2   57.49    8.70
 -11   0   2   64.09    6.80
 -11   0   2   66.89    8.20
  11   0  -2   68.89    7.80
  11   0  -2   62.59   10.40
  11   0  -2   64.39    9.10
 -10   0   2   -1.60    2.70
  10   0  -2    2.30    2.90
 -10   0   2   -2.40    2.50
 -10   0   2    0.30    2.80
  10   0  -2    0.00    2.20
  10   0  -2    2.00    2.80
 -10   0   2   -2.40    1.70
   9   0  -2  483.45   21.10
   9   0  -2  500.55   21.90
   9   0  -2  512.65   21.40
  -9   0   2  485.95   21.70
  -9   0   2  513.65   21.50
   9   0  -2  479.55   22.10
  -9   0   2  507.75   21.60
  -8   0   2   47.40    5.10
  -8   0   2   53.29    5.20
   8   0  -2   49.20    4.80
   8   0  -2   50.29    5.10
  -8   0   2   51.99    5.00
   8   0  -2   42.60    4.90
   8   0  -2   39.90    4.60
  -8   0   2   55.29    5.10
   7   0  -2   63.89    5.40
  -7   0   2   61.09    4.90
   7   0  -2   63.69    5.40
  -7   0   2   60.19    5.30
  -7   0   2   56.59    4.70
   7   0  -2   51.69    4.70
   7   0  -2   67.59    5.20
  -7   0   2   61.89    5.20
  -6   0   2  184.28    8.80
   6   0  -2  179.38    8.70
  -6   0   2  177.58    8.90
  -6   0   2  163.68    8.80
   6   0  -2  176.58    8.90
   6   0  -2  187.28    9.60
  -6   0   2  172.78    9.20
   6   0  -2  182.68    9.20
  -5   0   2   -0.90    1.00
   5   0  -2    0.70    0.90
   5   0  -2   -0.60    1.10
   5   0  -2    0.50    0.80
  -5   0   2    0.50    0.90
  -5   0   2    1.60    1.30
   5   0  -2   -1.10    0.80
  -5   0   2    2.30    1.30
   4   0  -2   63.49    4.30
  -4   0   2   59.99    3.70
   4   0  -2   59.69    4.00
  -4   0   2   64.39    4.20
  -4   0   2   55.79    3.80
   4   0  -2   59.19    3.60
   4   0  -2   56.89    3.90
  -3   0   2  629.54   23.20
   3   0  -2  665.33   22.90
  -3   0   2  672.33   23.30
   3   0  -2  663.23   23.40
  -3   0   2  658.53   23.50
   3   0  -2  670.93   23.40
  -3   0   2  663.93   22.90
   3   0  -2  673.53   23.70
   2   0  -2  253.27    9.50
  -2   0   2  254.17    9.00
   2   0  -2  249.48    9.50
   2   0  -2  254.67    9.00
  -2   0   2  251.77    9.70
   2   0  -2  254.77    9.80
  -2   0   2  243.68    9.50
  -1   0   2    5.50    1.00
   1   0  -2    4.30    0.80
   1   0  -2    5.10    0.90
  -1   0   2    4.20    0.80
   1   0  -2    4.40    1.00
  -1   0   2    3.00    0.80
   0   0   2 9375.56  321.67
   0   0   2 9999.00  365.66
   0   0  -2 9581.54  362.76
  -1   0  -2  490.35   16.30
   1   0   2  457.85   16.30
   1   0   2  479.75   16.20
   1   0   2  474.65   16.70
  -1   0  -2  464.35   16.60
  -1   0  -2  481.95   16.20
  -1   0  -2  466.75   16.60
   1   0   2  468.25   16.60
   1   0   2  468.75   16.20
   2   0   2 4128.69  138.59
   2   0   2 4379.46  137.99
  -2   0  -2 4211.18  138.59
   2   0   2 4167.18  138.29
   2   0   2 4243.78  138.59
   2   0   2 4233.28  138.09
  -2   0  -2 4297.27  138.39
  -2   0  -2 4255.37  138.59
   3   0   2 1393.96   46.90
   3   0   2 1396.16   46.60
   3   0   2 1376.56   46.70
  -3   0  -2 1372.26   46.50
   3   0   2 1334.07   46.40
   3   0   2 1353.56   46.00
  -3   0  -2 1352.76   46.60
  -4   0  -2   52.99    3.90
   4   0   2   49.20    4.00
  -4   0  -2   50.79    4.00
   4   0   2   50.49    3.60
   4   0   2   50.39    3.90
   4   0   2   58.59    4.20
   4   0   2   53.59    3.90
   5   0   2 1022.20   36.80
   5   0   2  952.70   36.00
   5   0   2 1007.80   35.60
  -5   0  -2 1002.10   36.40
   5   0   2 1020.10   36.60
   5   0   2 1009.10   36.20
  -5   0  -2 1071.29   36.50
   6   0   2   22.20    3.80
   6   0   2   18.00    2.80
  -6   0  -2   20.60    3.50
  -6   0  -2   30.70    5.10
   6   0   2   17.30    3.70
   6   0   2   22.00    3.80
   6   0   2   19.00    3.30
  -7   0  -2    3.50    2.00
   7   0   2    3.50    2.00
   7   0   2    1.70    2.20
  -7   0  -2    0.90    1.90
  -7   0  -2    2.40    1.90
   7   0   2    2.20    1.70
   7   0   2   -1.00    1.60
   7   0   2    4.60    2.00
  -8   0  -2   51.59    6.60
   8   0   2   35.10    4.80
  -8   0  -2   36.50    5.30
   8   0   2   52.39    5.50
  -8   0  -2   45.90    5.80
   8   0   2   43.80    5.50
   8   0   2   40.10    6.00
   8   0   2   48.20    6.50
   9   0   2  306.57   16.00
   9   0   2  310.57   14.80
  -9   0  -2  315.57   15.70
   9   0   2  288.17   15.80
  -9   0  -2  305.87   15.00
  10   0   2  105.79    8.60
 -10   0  -2  107.09    8.90
  10   0   2  115.09    9.10
  10   0   2   89.49    8.70
 -10   0  -2  101.99    8.80
  11   0   2   97.19    8.60
 -11   0  -2  112.39   10.10
  11   0   2  107.19    9.90
  11   0   2  109.69    9.90
  12   0   2   16.60    5.70
  12   0   2   20.70    6.10
 -12   0  -2   13.20    5.60
  12   0   2   15.40    5.00
 -12   0  -2   12.40    4.60
  13   0   2  431.36   24.00
 -13   0  -2  453.95   23.80
  13   0   2  462.75   21.80
 -13   0  -2  432.06   23.10
  13   0   2  457.75   24.20
 -14   0  -2   33.20    8.10
  14   0   2   36.70    8.50
 -14   0  -2   20.40    9.30
  14   0   2   26.90    7.50
  15   0   2    0.40    6.40
 -15   0  -2   11.10    5.30
  15   0   2   21.30   12.20
 -16  -1   2   21.70    7.20
  16  -1  -2   52.69   16.80
  16  -1  -2   29.50   11.30
  16   1  -2   22.10    7.70
  16   1  -2   17.00    8.70
 -16   1   2   27.10    7.20
  15  -1  -2   64.99   12.00
 -15  -1   2   80.49   11.50
 -15  -1   2   62.99   11.50
  15  -1  -2   62.49   11.00
  15   1  -2   52.19    9.80
  15   1  -2   65.99   11.20
  15   1  -2   64.29    9.10
 -15   1   2   50.79   12.80
 -15   1   2   94.19   10.50
  14  -1  -2  130.69   18.50
  14  -1  -2  102.89   11.30
  14  -1  -2  101.69   10.30
 -14  -1   2   96.29   10.30
 -14  -1   2   71.09   10.70
 -14   1   2  106.89   13.20
  14   1  -2   90.29   10.20
 -14   1   2  105.79   10.40
  14   1  -2  104.09   11.10
  14   1  -2  104.09   10.50
 -13  -1   2  122.09   11.60
  13  -1  -2  127.09   10.90
 -13  -1   2  124.79   10.80
  13  -1  -2  128.39   11.20
  13  -1  -2  111.59   10.80
  13   1  -2  129.09   11.20
  13   1  -2  104.39   10.10
  13   1  -2  112.79   11.10
 -13   1   2  123.79   10.60
 -13   1   2  125.19   12.20
  12  -1  -2   57.69    7.80
  12  -1  -2   49.99    8.00
 -12  -1   2   49.60    7.40
 -12  -1   2   46.00    7.60
  12  -1  -2   52.39    8.20
 -12   1   2   41.40    6.80
  12   1  -2   31.90    6.90
 -12   1   2   25.50    6.50
  12   1  -2   47.20    8.10
  12   1  -2   41.50    6.70
  11  -1  -2   15.40    3.90
  11  -1  -2    6.20    3.70
  11  -1  -2   16.90    5.10
 -11  -1   2   12.40    4.00
 -11  -1   2   11.80    4.10
 -11   1   2   14.70    4.00
  11   1  -2   17.40    6.20
  11   1  -2   17.10    5.20
 -11   1   2    5.00    3.90
  11   1  -2   10.00    4.30
  10  -1  -2   15.60    4.60
 -10  -1   2   11.80    3.50
  10  -1  -2   14.10    4.20
 -10  -1   2   12.10    3.50
  10  -1  -2   17.50    4.10
 -10  -1   2   14.80    4.20
 -10   1   2   18.30    4.20
  10   1  -2   11.60    3.90
 -10   1   2   14.50    3.80
 -10   1   2   10.10    3.90
  10   1  -2   10.90    3.50
  10   1  -2   11.10    4.10
 -10   1   2   16.50    4.20
  -9  -1   2    6.40    3.30
  -9  -1   2    3.50    2.80
   9  -1  -2    5.20    2.70
  -9  -1   2    2.20    2.80
   9  -1  -2    5.70    2.60
   9  -1  -2    4.10    2.40
  -9  -1   2    3.70    1.90
   9  -1  -2    5.50    2.70
   9   1  -2    4.20    2.60
  -9   1   2    5.10    2.50
  -9   1   2    5.50    3.00
   9   1  -2    3.60    2.40
  -9   1   2    5.90    3.00
   9   1  -2    1.10    2.10
   9   1  -2    5.00    2.30
  -9   1   2    5.00    2.70
  -8  -1   2  156.88    9.30
   8  -1  -2  170.28    9.60
  -8  -1   2  160.38    9.40
   8  -1  -2  156.88    9.70
   8  -1  -2  173.98   10.10
  -8  -1   2  173.98    9.40
   8  -1  -2  158.78    9.20
  -8  -1   2  160.68    9.70
  -8   1   2  179.28    9.60
   8   1  -2  159.48    9.20
   8   1  -2  165.78   10.40
   8   1  -2  171.58    9.80
  -8   1   2  148.59    9.20
  -8   1   2  178.48    9.90
   8   1  -2  164.58   10.80
  -8   1   2  164.48    9.60
  -7  -1   2  111.49    7.00
   7  -1  -2  116.79    7.60
  -7  -1   2  115.19    7.30
   7  -1  -2  114.29    7.50
   7  -1  -2  111.39    7.20
  -7  -1   2  112.79    7.10
  -7  -1   2  109.39    7.00
   7  -1  -2  105.79    6.80
   7   1  -2  123.59    7.50
   7   1  -2  110.59    7.60
  -7   1   2  110.49    7.10
  -7   1   2  117.39    7.30
  -7   1   2  121.09    7.10
   7   1  -2  102.99    6.80
  -7   1   2  120.59    7.40
  -6  -1   2   57.69    4.80
  -6  -1   2   49.00    4.30
   6  -1  -2   49.80    4.50
   6  -1  -2   49.40    4.30
  -6  -1   2   53.39    4.40
   6  -1  -2   51.19    4.60
   6  -1  -2   51.79    4.20
  -6  -1   2   52.69    4.10
   6   1  -2   53.19    4.20
   6   1  -2   51.99    4.70
  -6   1   2   44.40    3.90
  -6   1   2   53.29    4.40
   6   1  -2   51.69    4.40
  -6   1   2   57.79    4.50
  -6   1   2   45.30    4.20
   5  -1  -2  130.89    6.50
  -5  -1   2  130.79    7.10
   5  -1  -2  123.19    6.90
   5  -1  -2  113.99    6.80
  -5  -1   2  130.69    6.60
  -5  -1   2  125.09    6.70
   5  -1  -2  126.79    6.80
   5   1  -2  123.99    7.20
  -5   1   2  136.79    7.00
  -5   1   2  134.29    7.00
  -5   1   2  128.49    6.60
   5   1  -2  117.29    6.30
   5   1  -2  137.79    6.90
  -5   1   2  120.99    6.70
   4  -1  -2    2.10    1.10
   4  -1  -2    1.50    1.20
  -4  -1   2    1.90    1.10
  -4  -1   2    4.00    1.40
  -4  -1   2    1.30    1.00
   4  -1  -2    1.90    1.30
   4  -1  -2    2.30    1.00
  -4  -1   2    1.00    0.90
  -4   1   2    2.70    1.20
   4   1  -2   -0.70    1.00
  -4   1   2    1.50    0.80
  -4   1   2    0.00    0.80
  -4   1   2    0.80    1.10
   4   1  -2    2.70    1.40
   4   1  -2    1.60    0.80
   4   1  -2    3.00    2.40
   3  -1  -2  490.05   17.00
   3  -1  -2  468.45   17.10
   3  -1  -2  471.35   17.10
  -3  -1   2  470.05   16.60
   3  -1  -2  475.45   16.50
  -3  -1   2  470.95   16.90
  -3  -1   2  445.86   16.60
  -3   1   2  465.75   16.90
  -3   1   2  477.45   16.50
   3   1  -2  437.76   17.20
  -3   1   2  461.85   17.00
   3   1  -2  451.65   16.40
  -3   1   2  454.65   17.00
   3   1  -2  457.55   16.70
   3   1  -2  447.26   19.20
   2  -1  -2   17.90    1.40
  -2  -1   2   18.30    1.70
  -2  -1   2   18.10    1.80
   2  -1  -2   19.40    2.00
   2  -1  -2   18.80    1.70
  -2  -1   2   15.40    1.80
  -2  -1   2   17.00    1.40
   2  -1  -2   18.70    2.00
  -2   1   2   18.50    1.80
  -2   1   2   18.50    1.40
  -2   1   2   17.10    1.70
   2   1  -2   18.40    2.00
   2   1  -2   17.00    1.40
  -2   1   2   16.70    1.80
   1  -1  -2  126.09    5.00
  -1  -1   2  132.39    5.20
   1  -1  -2  120.79    5.20
  -1  -1   2  130.09    5.00
  -1  -1   2  126.29    5.30
  -1   1   2  124.09    5.30
  -1   1   2  126.79    5.00
  -1   1   2  123.69    5.20
   1   1  -2  129.39    4.80
   1   1  -2  139.29    5.70
   1   1  -2  124.69    5.00
   1   1  -2  130.29    4.70
   0  -1   2  862.81   29.40
   0  -1  -2  918.51   29.20
   0  -1  -2  916.21   29.40
   0  -1   2  874.91   29.70
   0  -1  -2  898.41   29.90
   0  -1   2  896.91   29.70
   0  -1   2  888.01   29.70
   0  -1  -2  883.91   29.90
   0   1   2  911.61   29.90
   0   1   2  861.11   29.90
   0   1  -2  850.01   29.60
   0   1   2  928.81   29.20
   0   1   2  909.31   29.40
   0   1  -2  867.51   29.90
   0   1  -2  917.41   29.80
   1  -1   2 1321.97   44.50
   1  -1   2 1364.36   44.40
  -1  -1  -2 1363.26   43.90
  -1  -1  -2 1323.67   44.50
   1  -1   2 1363.36   44.30
   1  -1   2 1346.37   44.50
  -1  -1  -2 1352.26   44.20
   1  -1   2 1375.36   44.30
  -1  -1  -2 1310.07   44.60
  -1  -1  -2 1311.67   43.90
  -1   1  -2 1317.47   44.50
  -1   1  -2 1342.37   44.50
  -1   1  -2 1375.96   44.40
   1   1   2 1282.97   44.50
   1   1   2 1333.57   43.80
   1   1   2 1328.77   44.50
   1   1   2 1331.57   44.20
  -1   1  -2 1332.97   44.30
   2  -1   2 1470.05   49.90
  -2  -1  -2 1505.85   49.90
   2  -1   2 1487.65   50.19
  -2  -1  -2 1525.45   49.50
   2  -1   2 1509.85   50.09
  -2  -1  -2 1459.95   50.09
  -2  -1  -2 1508.65   50.19
   2  -1   2 1461.05   49.80
   2   1   2 1510.35   50.19
   2   1   2 1477.95   49.90
   2   1   2 1509.45   50.39
  -2   1  -2 1488.85   50.19
   2   1   2 1468.15   49.30
   2   1   2 1539.05   49.30
  -2   1  -2 1525.45   49.99
   2   1   2 1482.55   50.19
  -2   1  -2 1490.45   49.99
   3  -1   2   64.99    3.90
  -3  -1  -2   55.69    3.80
   3  -1   2   70.29    4.30
  -3  -1  -2   61.79    3.50
   3  -1   2   59.29    3.80
  -3  -1  -2   66.99    4.00
   3  -1   2   62.19    3.90
   3  -1   2   60.99    4.10
   3   1   2   63.39    4.10
  -3   1  -2   63.09    4.10
   3   1   2   61.29    3.80
   3   1   2   56.69    3.40
   3   1   2   57.79    3.90
   3   1   2   66.99    4.30
  -3   1  -2   68.49    4.00
   4  -1   2  317.87   13.50
   4  -1   2  336.87   13.20
  -4  -1  -2  331.57   13.30
   4  -1   2  323.57   13.20
  -4  -1  -2  307.27   13.20
   4  -1   2  351.66   13.90
   4  -1   2  334.47   13.30
  -4   1  -2  308.67   13.40
   4   1   2  318.27   13.30
   4   1   2  309.97   12.60
  -4   1  -2  349.87   14.20
  -4   1  -2  331.67   13.30
   4   1   2  320.17   13.70
   4   1   2  323.67   13.50
   4   1   2  318.17   13.20
   5  -1   2  455.15   17.90
  -5  -1  -2  442.86   18.00
   5  -1   2  471.85   18.50
   5  -1   2  474.85   18.60
  -5  -1  -2  465.25   18.10
   5  -1   2  447.16   17.90
   5  -1   2  451.05   17.60
   5   1   2  443.06   18.20
   5   1   2  454.05   17.30
   5   1   2  419.46   17.70
  -5   1  -2  449.95   17.70
  -5   1  -2  438.86   18.20
  -5   1  -2  453.55   18.00
   5   1   2  448.86   18.60
   5   1   2  440.46   18.00
   6  -1   2  125.99    7.80
   6  -1   2  112.09    7.10
  -6  -1  -2  125.39    7.40
   6  -1   2  124.49    9.40
   6  -1   2  108.59    7.00
  -6  -1  -2  122.39    8.20
  -6  -1  -2  112.39    7.50
   6  -1   2  115.39    6.90
  -6   1  -2  132.19   10.60
   6   1   2  127.39    7.70
   6   1   2  116.89    7.30
   6   1   2  121.49    6.70
  -6   1  -2  116.79    7.10
   6   1   2  124.69    8.80
  -6   1  -2  122.59    7.50
   6   1   2  110.89    7.10
   7  -1   2   26.20    4.50
   7  -1   2   28.80    4.50
   7  -1   2   28.00    4.60
  -7  -1  -2   28.80    4.30
  -7  -1  -2   25.70    4.40
  -7  -1  -2   31.00    4.50
   7  -1   2   25.20    4.40
   7  -1   2   19.50    3.70
   7   1   2   23.30    4.00
  -7   1  -2   19.60    3.70
   7   1   2   17.20    3.70
  -7   1  -2   18.40    3.90
   7   1   2   21.10    3.60
   7   1   2   28.60    4.80
   7   1   2   28.70    4.40
  -7   1  -2   24.10    4.10
   8  -1   2   55.49    6.00
  -8  -1  -2   76.79    6.50
   8  -1   2   65.19    6.30
   8  -1   2   60.69    6.10
   8  -1   2   69.69    5.90
  -8  -1  -2   67.29    6.20
   8  -1   2   63.09    5.80
   8   1   2   61.99    6.50
   8   1   2   61.79    6.50
   8   1   2   58.89    5.40
   8   1   2   69.69    6.30
  -8   1  -2   60.69    5.90
  -8   1  -2   61.89    6.20
   8   1   2   48.20    5.40
  -8   1  -2   65.99    6.20
   9  -1   2   46.60    6.10
   9  -1   2   32.40    6.10
  -9  -1  -2   38.00    5.90
   9  -1   2   33.80    5.50
   9  -1   2   45.00    6.90
  -9  -1  -2   30.20    6.00
  -9  -1  -2   29.40    5.30
  -9   1  -2   35.60    5.40
   9   1   2   25.80    4.90
  -9   1  -2   27.60    5.00
   9   1   2   32.20    5.70
   9   1   2   32.50    5.10
  10  -1   2   72.59    7.60
 -10  -1  -2   89.29    8.30
  10  -1   2  106.59    9.10
  10  -1   2  100.79    8.80
 -10  -1  -2   92.69    7.90
 -10   1  -2   81.59    8.10
[truncated: 8,803,323 more chars]
